# Supplementary material for: A Population-Based Analysis of BRCA1/2 Genes and Associated Breast and Ovarian Cancer Risk in Korean Patients: A Multicenter Cohort Study
Source: Cancers (Basel). 2021 May 2;13(9):2192. doi: 10.3390/cancers13092192 (PMC8125125; doi:10.3390/cancers13092192)
Supplement: Supplementary file 1 [file cancers-13-02192-s001.zip]

Archive with 1 entries (1 files):
- cancers-1174339-supplementary.xlsx
