# Supplementary material for: A Population-Based Analysis of BRCA1/2 Genes and Associated Breast and Ovarian Cancer Risk in Korean Patients: A Multicenter Cohort Study
Source: Cancers (Basel). 2021 May 2;13(9):2192. doi: 10.3390/cancers13092192 (PMC8125125; doi:10.3390/cancers13092192)
Supplement: Supplementary file 1 [file cancers-13-02192-s001.zip › cancers-1174339-supplementary.xlsx]

## Sheet: Contents
SUPPLEMENTARY TABLES
Table S1. Demographics of study participants
Table S2. The pathologic subtypes of breast or ovarian cancer enrolled
Table S3. BRCA1 (likely) pathogenic variants in our cohort according to the 2015 ACMG/AMP standards and guidelines
Table S4. BRCA2 (likely) pathogenic variants in our cohort according to the 2015 ACMG/AMP standards and guidelines
Table S5. Likelihood ratios of personal and family history compared BRCA1/2 (likely) pathogenic variants carriers to noncarriers
Table S6. IARC classification of BRCA1 variants of uncertain significance using multifactorial posterior probability analyses
Table S7. IARC classification of BRCA2 variants of uncertain significance using multifactorial posterior probability analyses
Table S8. Prediction of posterior probability of BRCA1 variants depending on the prior probability using random sampling
Table S9. Prediction of posterior probability of BRCA2 variants depending on the prior probability using random sampling
Table S10. Prediction of posterior probability of c.7522G>A, p.(Gly2508Ser) in BRCA2 depending on the presence of clinical information using random sampling
Table S11. Prediction of posterior probability of c.5339T>C, p.(Leu1780Pro) in BRCA1 depending on the presence of clinical information using random sampling
Table S12. Comparative analysis of the proportion of number of BRCA1/2 (likely) pathogenic variants found at every mutation bin between the Korean BRCA and large-scale cohort
Table S13. Estimation of risks of breast and ovarian cancers for BRCA1 carriers
Table S14. Estimation of risks of breast and ovarian cancers for BRCA2 carriers

## Sheet: Table S1
Table S1. Demographics of study participants
Abbreviations: Not applicable, NA
Cancer type	No. of cases (%)	Male: female (unknown)	Median age of diagnosis (95% CI); average age of diagnosis (95% CI); range	Family history of cancer, %
Unilateral breast cancer	3182 (58.6%)	34:3143 (5)	40 (40-41); 42.2 (41.8-42.6); 18-82	0.555
Bilateral breast cancer	350 (6.4%)	0:350	45 (43-46); 44.6 (43.5-45.7); 20-72	0.487
Breast and ovarian cancer	69 (1.3%)	0:69	46 (44-48); 45.1 (42.6-47.6); 20-64	0.453
Ovarian cancer	404 (7.4%)	0:404	50 (49-52); 51.1 (49.9-52.2); 22-77	0.163
Pancreatic cancer	4 (0.1%)	2:2	59 (NA); 58 (45.7-70.3); 48-65	NA
Other cancer	9 (0.2%)	2:7	NA	0.5
Non-cancer	24 (0.4%)	7:17	NA	0.933
Unknown	1391 (25.6%)	7:1348 (36)	NA	NA
Total	5433	52:5340 (41)	42 (42-43); 43.5 (43.1-43.8); 19-82	0.335

## Sheet: Table S2
Table S2. The pathologic subtypes of breast or ovarian cancer enrolled
1 It means that it is difficult to differentiate between luminal A and luminal B type due to the insufficiency of immunophenotyping results (HER2, Ki67)
2 It means that it is difficult to differentiate between HER2 and basal type due to equivocal results of HER2 immunophenotyping or HER2 gene amplification.
Cancer type	Subtype	% in the present study
Breast cancer	Luminal A like	0.2554
	Luminal B like	0.2474
	Luminal like1	0.2075
	HER2 type	0.0754
	Basal like	0.1998
	Undifferentiated between HER2 and Basal type2	0.0145
Ovarian cancer	Carcinoma in situ	0.0034
	Low grade (grade 1)	0.0884
	High grade (grade 2, 3)	0.9082

## Sheet: Table S3
Table S3. BRCA1 (likely) pathogenic variants in our cohort according to the 2015 ACMG/AMP standards and guidelines
Genetic variant classification according to the 2015 ACMG/AMP standards and guidelines (PMID:25741868). One case with exon deletions was not described.
1 dbSNP (https://www.ncbi.nlm.nih.gov/snp/), accessed March 2020.
2 Clinvar (https://www.ncbi.nlm.nih.gov/clinvar/), accessed March 2020.
3 Population data from gnomAD v.2.1.1 (https://gnomad.broadinstitute.org/) accessed March 2020.
4 Only detected in Korean population
Abbreviations: Not applicable, NA; RING, Ring finger domain (24 - 64) by Pfam (http://pfam.xfam.org/); Serine-rich, Serine-rich domain associated with BRCT (344 - 508); BRCT, BRCA1 C Terminus domain (1662–1723, 1756–1842); Pathogenic, P; Likely pathogenic, LP; Uncertain significance, US; Likely benign, LB; Benign, B; Allele frequency, AF.
Nucleotide change	Amino acid change	Position (GRCh37 [hg19])	Domain	No.	dbSNP1	ClinVar2				gnomAD3, AF
						Presence	Classification	Review status	Variation ID	Korean	Global	Population with maximum AF
c.38_39delinsGGG	p.(Asn13Argfs*4)	chr17:41276075-41276076		2	None	No	NA	NA	NA	0	0	NA
c.66dup	p.(Glu23Argfs*18)	chr17:41276047-41276048		2	rs80357783	Yes	P	three	37691	0	0	NA
c.131G>T	p.(Cys44Phe)	chr17:41267746	RING	1	rs80357446	Yes	P	two	54200	0	0	NA
c.158del	p.(Asn53Thrfs*16)	chr17:41258527	RING	1	None	No	NA	NA	NA	0	0	NA
c.160C>T	p.(Gln54*)	chr17:41258525	RING	1	rs80356864	Yes	P	three	54307	0	0	NA
c.213-12A>G		chr17:41256985		2	rs80358163	Yes	P	two	37450	0	0	NA
c.302-2A>C		chr17:41256280		6	rs80358011	Yes	P	one	37500	0	0	NA
c.302-2A>G		chr17:41256280		1	rs80358011	Yes	P	two	54752	0	0	NA
c.390C>A	p.(Tyr130*)	chr17:41256190		47	rs80356888	Yes	P	three	55046	0.0002619	3.977e-06	Korean4
c.441+1G>A		chr17:41256138		2	rs397509172	Yes	P; LP	two	55195	0	0	NA
c.870_871insAC	p.(Leu291Thrfs*8)	chr17:41246677-41246678		1	None	No	NA	NA	NA	0	0	NA
c.871_872insAC	p.(Leu291Tyrfs*8)	chr17:41246676-41246677		1	None	No	NA	NA	NA	0	0	NA
c.922_924delinsT	p.(Ser308*)	chr17:41246624-41246626		25	rs397509335	Yes	P	three	55753	0	0	NA
c.923_924del	p.(Ser308Lysfs*11)	chr17:41246624-41246625		7	rs886040331	Yes	P	three	266591	0	0	NA
c.928C>T	p.(Gln310*)	chr17:41246620		5	rs397509338	Yes	P	three	55758	0	0	NA
c.981_982del	p.(Cys328*)	chr17:41246566-41246567		1	rs80357772	Yes	P	three	55772	0	0	NA
c.1016_1017insC	p.(Lys339Asnfs*7)	chr17:41246531-41246532		1	rs1555592653	Yes	P	three	266130	0	0	NA
c.1054del	p.(Glu352Asnfs*22)	chr17:41246494	Serine-rich	1	rs886039926	Yes	P	three	266136	0	0	NA
c.1082C>G	p.(Ser361*)	chr17:41246466	Serine-rich	1	rs397508833	Yes	P	three	54121	0	0	NA
c.1179_1180dup	p.(Gly394Glufs*17)	chr17:41246367-41246368	Serine-rich	1	rs1555592304	Yes	P	one	531380	0	0	NA
c.1292T>G	p.(Leu431*)	chr17:41246256	Serine-rich	1	rs80357346	Yes	P	three	54187	0	0	NA
c.1299del	p.(Ser434Valfs*7)	chr17:41246249	Serine-rich	1	None	No	NA	NA	NA	0	0	NA
c.1354del	p.(Val452*)	chr17:41246194	Serine-rich	4	rs886039946	Yes	P	three	266160	0	0	NA
c.1480C>T	p.(Gln494*)	chr17:41246068	Serine-rich	2	rs80357010	Yes	P	three	37415	0	0	NA
c.1493_1498delinsACAC	p.(Leu498Hisfs*3)	chr17:41246050-41246055	Serine-rich	1	None	No	NA	NA	NA	0	0	NA
c.1504_1508del	p.(Leu502Alafs*2)	chr17:41246040-41246044	Serine-rich	1	rs80357888	Yes	P	three	37417	0	1.195e-05	South Asian
c.1511dup	p.(Lys505*)	chr17:41246036-41246037	Serine-rich	4	rs80357817	Yes	P	three	54279	0	0	NA
c.1516del	p.(Arg506Glyfs*26)	chr17:41246032	Serine-rich	2	None	No	NA	NA	NA	0	0	NA
c.1716del	p.(Glu572Aspfs*16)	chr17:41245832		5	rs397508900	Yes	P	three	54332	0	0	NA
c.1716dup	p.(Ser573Ilefs*13)	chr17:41245831-41245832		2	rs397508901	Yes	P	three	54333	0	0	NA
c.1729G>T	p.(Glu577*)	chr17:41245819		1	rs397508903	Yes	P	three	54335	0	0	NA
c.1753G>T	p.(Glu585*)	chr17:41245795		1	None	No	NA	NA	NA	0	0	NA
c.1823del	p.(Lys608Argfs*4)	chr17:41245725		2	rs397508911	Yes	P	three	54362	0	0	NA
c.1831del	p.(Leu611*)	chr17:41245717		10	rs397508913	Yes	P	three	54366	0	0	NA
c.1881_1884del	p.(Ser628Glufs*3)	chr17:41245664-41245667		1	rs80357567	Yes	P	three	54379	0	0.000003981	Latino
c.1936del	p.(Ser646Alafs*5)	chr17:41245612		1	rs397508919	Yes	P	three	54405	0	0	NA
c.1953_1956del	p.(Lys653Serfs*47)	chr17:41245592-41245595		2	rs80357526	Yes	P	three	37435	0	0	NA
c.1961_1962insT	p.(Lys654Asnfs*19)	chr17:41245586-41245587		1	None	No	NA	NA	NA	0	0	NA
c.1961del	p.(Lys654Serfs*47)	chr17:41245587		3	rs80357522	Yes	p	three	37438	0	0.00001063	Other non-Finnish European
c.2048del	p.(Lys683Serfs*18)	chr17:41245500		2	rs397508933	Yes	P	three	54446	0	0	NA
c.2071del	p.(Arg691Aspfs*10)	chr17:41245477		1	rs80357688	Yes	P	three	37444	0	0	NA
c.2345del	p.(Ser782Ilefs*10)	chr17:41245203		1	None	No	NA	NA	NA	0	0	NA
c.2354T>A	p.(Leu785*)	chr17:41245194		4	rs397508961	Yes	P	three	54545	0	0	NA
c.2389_2390del	p.(Glu797Thrfs*3)	chr17:41245158-41245159		1	rs80357695	Yes	P	three	54552	0	0	NA
c.2398_2401del	p.(Lys800Valfs*2)	chr17:41245147-41245150		1	rs786202684	Yes	P	three	186090	0	0	NA
c.2433del	p.(Lys812Argfs*3)	chr17:41245115		12	rs80357524	Yes	P	three	37469	0.0002619	0.000007981	Korean4
c.2630del	p.(Asn877Metfs*16)	chr17:41244918		1	rs886038002	Yes	P	three	254416	0	0	NA
c.2722G>T	p.(Glu908*)	chr17:41244826		1	rs80356978	Yes	P	three	54657	0	0	NA
c.2800C>T	p.(Gln934*)	chr17:41244748		1	rs80357223	Yes	P	three	54683	0	0	NA
c.2841dup	p.(Gly948Argfs*4)	chr17:41244706-41244707		1	None	No	NA	NA	NA	0	0	NA
c.2856_2857del	p.(Phe952Leufs*18)	chr17:41244691-41244692		1	rs397509019	Yes	P	three	54700	0	0	NA
c.2914G>T	p.(Gly972*)	chr17:41244634		1	rs397509023	Yes	P	three	54715	0	0	NA
c.3228_3229del	p.(Gly1077Alafs*8)	chr17:41244319-41244320		4	rs80357635	Yes	P	three	37516	0	0.000003994	Latino
c.3231del	p.(Pro1078Glnfs*3)	chr17:41244317		3	None	No	NA	NA	NA	0	0	NA
c.3266T>A	p.(Leu1089*)	chr17:41244282		1	rs886040110	Yes	P	three	266350	0	0	NA
c.3275_3276delinsT	p.(Glu1092Valfs*17)	chr17:41244272-41244273		1	None	No	NA	NA	NA	0	0	NA
c.3296del	p.(Pro1099Leufs*10)	chr17:41244253		6	rs80357815	Yes	P	three	54824	0	0	NA
c.3329del	p.(Lys1110Serfs*7)	chr17:41244219		2	rs80357575	No	NA	NA	NA	0	0	NA
c.3331_3334del	p.(Gln1111Asnfs*5)	chr17:41244214-41244217		1	rs80357903	Yes	P	three	37523	0	0	NA
c.3340G>T	p.(Glu1114*)	chr17:41244208		1	rs80357278	Yes	P	three	54849	0	0	NA
c.3412G>T	p.(Gly1138*)	chr17:41244136		1	rs886040126	Yes	P	three	266367	0	0	NA
c.3430C>T	p.(Gln1144*)	chr17:41244118		1	rs80357369	Yes	P	three	54883	0	0	NA
c.3442del	p.(Glu1148Argfs*7)	chr17:41244106		10	rs80357808	Yes	P	three	37530	0	0.00000398	Other East Asian
c.3442G>T	p.(Glu1148*)	chr17:41244106		1	rs886038012	Yes	P	three	254427	0	0	NA
c.3447_3448del	p.(Pro1150*)	chr17:41244100-41244101		1	None	No	NA	NA	NA	0	0	NA
c.3462dup	p.(Asp1155Argfs*2)	chr17:41244085-:41244086		3	rs80357857	Yes	P	three	125632	0	0	NA
c.3589_3590del	p.(His1197Phefs*21)	chr17:41243958-41243959		1	None	No	NA	NA	NA	0	0	NA
c.3607C>T	p.(Arg1203*)	chr17:41243941		1	rs62625308	Yes	P	three	17671	0	0.00001195	Other East Asian
c.3627dup	p.(Glu1210Argfs*9)	chr17:41243920-41243921		43	rs80357729	Yes	P	three	37534	0.0005263	0.00000796	Korean4
c.3655G>T	p.(Glu1219*)	chr17:41243893		1	None	No	NA	NA	NA	0	0	NA
c.3690del	p.(Leu1230Phefs*5)	chr17:41243858		1	None	No	NA	NA	NA	0	0	NA
c.3700_3704del	p.(Val1234Glnfs*8)	chr17:41243844-41243848		3	rs80357609	Yes	P	three	37542	0	0	NA
c.3770_3771del	p.(Glu1257Glyfs*9)	chr17:41243777-41243778		3	rs80357993	Yes	P	three	37546	0	0.000007961	Southern European
c.3782T>G	p.(Leu1261*)	chr17:41243766		2	rs397507219	Yes	P	three	55003	0	0	NA
c.3813dup	p.(Asn1272*)	chr17:41243734-41243735		3	rs397509108	Yes	P	three	55013	0	0	NA
c.3814_3815insT	p.(Asn1272Ilefs*15)	chr17:41243733-41243734		1	rs397509109	Yes	P	three	55014	0	0	NA
c.3841C>T	p.(Gln1281*)	chr17:41243707		1	rs80356866	Yes	P	three	55022	0	0	NA
c.3869_3870del	p.(Lys1290Metfs*4)	chr17:41243678-41243679		2	rs80357918	Yes	P	three	55032	0	0	NA
c.3893C>A	p.(Ser1298*)	chr17:41243655		1	rs80357440	Yes	P	three	55039	0	0	NA
c.3895C>T	p.(Gln1299*)	chr17:41243653		3	rs80357038	Yes	P	three	55040	0	0	NA
c.3954dup	p.(Gly1319Trpfs*11)	chr17:41243593-41243594		2	rs1135401870	Yes	P	one	462626	0	0	NA
c.3991C>T	p.(Gln1331*)	chr17:41243557		4	rs397507224	Yes	P	three	37558	0	0	NA
c.4041_4042del	p.(Gly1348Asnfs*7)	chr17:41243506-41243507		2	rs80357727	Yes	P	three	55082	0	0	NA
c.4057_4061del	p.(Glu1353*)	chr17:41243487-41243491		1	rs397509133	Yes	P	three	55091	0	0	NA
c.4065_4068del	p.(Asn1355Lysfs*10)	chr17:41243480-41243483		3	rs80357508	Yes	P	three	17674	0	0.00001196	North-western European
c.4092_4093del	p.(Leu1365Argfs*2)	chr17:41243455-41243456		3	rs397509137	Yes	P	three	55101	0	0	NA
c.4117G>T	p.(Glu1373*)	chr17:41243029		1	rs80357259	Yes	P	three	37569	0	0	NA
c.4120_4121del	p.(Ser1374*)	chr17:41243025-41243026		1	rs80357787	Yes	P	three	37570	0	0	NA
c.4148C>G	p.(Ser1383*)	chr17:41242998		1	rs80357071	Yes	P	three	37572	0	0	NA
c.4185+1G>T		chr17:41242960		1	rs80358076	Yes	P	one	55128	0	0	NA
c.4253del	p.(Leu1418*)	chr17:41234525		3	None	No	NA	NA	NA	0	0	NA
c.4327C>T	p.(Arg1443*)	chr17:41234451		1	rs41293455	Yes	P	three	17675	0	2.476e-05	Latino
c.4335_4338dup	p.(Gln1447Argfs*16)	chr17:41234440-41234443		6	rs397509164	Yes	P	three	55172	0	0	NA
c.4342_4343insAAAA	p.(Ser1448Lysfs*15)	chr17:41234435-41234436		1	None	No	NA	NA	NA	0	0	NA
c.4357+1G>A		chr17:41234420		1	rs80358027	Yes	P	three	37584	0	0.000003982	European (Finnish)
c.4689C>A	p.(Tyr1563*)	chr17:41223242		1	None	No	NA	NA	NA	0	0	NA
c.4801A>T	p.(Lys1601*)	chr17:41223130		1	rs80357303	Yes	P	three	55290	0	0	NA
c.4933del	p.(Arg1645Glyfs*13)	chr17:41222998	BRCT	1	None	No	NA	NA	NA	0	0	NA
c.4981G>T	p.(Glu1661*)	chr17:41222950	BRCT	4	rs80357401	Yes	P	three	55338	0	0	NA
c.5030_5033del	p.(Thr1677Ilefs*2)	chr17:41219666-41219669	BRCT	5	rs80357862	Yes	P	three	37623	0	0	NA
c.5054C>T	p.(Thr1685Ile)	chr17:41219645	BRCT	1	rs80357043	Yes	P	three	55365	0	0	NA
c.5074+1G>T		chr17:41219624	BRCT	3	rs80358053	Yes	P	two	37630	0	0	NA
c.5080G>T	p.(Glu1694*)	chr17:41215963	BRCT	29	rs80356896	Yes	P	three	55387	0	0.000003982	Other non-Finnish European
c.5152+1G>C		chr17:41215890	BRCT	3	rs80358094	Yes	P	two	37642	0	0	NA
c.5193+1G>C		chr17:41215349		1	rs80358004	Yes	P	two	55448	0	0	NA
c.5251C>T	p.(Arg1751*)	chr17:41209095		1	rs80357123	Yes	P	three	55480	0	0.00001414	Other East Asian
c.5260G>T	p.(Glu1754*)	chr17:41209086		2	rs80357432	Yes	P	three	55489	0	0.000003976	Other
c.5266C>T	p.(Gln1756*)	chr17:41209080		2	rs397509247	Yes	P	three	55490	0	0	NA
c.5284del	p.(Arg1762Glyfs*3)	chr17:41203128	BRCT	1	rs80357684	Yes	P	three	55506	0	0	NA
c.5332+2T>G		chr17:41203078	BRCT	1	rs80358182	Yes	P	one	182168	0	0	NA
c.5333-2A>T		chr17:41201213	BRCT	4	rs397509264	Yes	LP	one	55536	0	0	NA
c.5427del	p.(Val1810Cysfs*24)	chr17:41199700	BRCT	1	None	No	NA	NA	NA	0	0	NA
c.5445G>A	p.(Trp1815*)	chr17:41199682	BRCT	24	rs397509284	Yes	P	three	55581	0.0002619	0.000003976	Korean4
c.5467+1G>A		chr17:41199659	BRCT	10	rs80358145	Yes	P;LP	two	37673	0	0	NA
c.5468-1_5474del		chr17:41197813-41197820	BRCT	1	None	No	NA	NA	NA	0	0	NA
c.5470_5477del	p.(Ile1824Aspfs*3)	chr17:41197810-41197817	BRCT	10	rs80357973	Yes	P	three	55591	0	0	NA
c.5483del	p.(Cys1828Leufs*6)	chr17:41197804	BRCT	1	rs397509288	Yes	P	three	55593	0	0	NA
c.5496_5506del	p.(Thr1834Glyfs*42)	chr17:41197781-41197791	BRCT	1	None	No	NA	NA	NA	0	0	NA
c.5496_5506delinsA	p.(Val1833Serfs*7)	chr17:41197781-41197791	BRCT	28	rs273902775	Yes	P	three	55597	0	0	NA
c.5497_5506del	p.(Val1833Serfs*7)	chr17:41197781-41197790	BRCT	4	rs397509290	Yes	P	three	55599	0	0	NA
c.5516T>C	p.(Leu1839Ser)	chr17:41197771	BRCT	2	rs398122702	Yes	P	three	91656	0	0	NA
c.5553dup	p.(Thr1852Hisfs*28)	chr17:41197733-41197734		1	rs397509297	Yes	P	three	55625	0	0	NA

## Sheet: Table S4
Table S4. BRCA2 (likely) pathogenic variants in our cohort according to the 2015 ACMG/AMP standards and guidelines
Genetic variant classification according to the 2015 ACMG/AMP standards and guidelines (PMID:25741868).
1 dbSNP (https://www.ncbi.nlm.nih.gov/snp/), accessed March 2020.
2 Clinvar (https://www.ncbi.nlm.nih.gov/clinvar/), accessed March 2020.
3 Population data from gnomAD v.2.1.1 (https://gnomad.broadinstitute.org/) accessed March 2020.
4 Only detected in Korean population
Abbreviations: Not applicable, NA; Repeat, BRCA2 repeat (1002–1035, 1213–1245, 1422–1454, 1518–1550, 1665–1696, 1838–1869, 1973–2004, 2052–2084) by Pfam (http://pfam.xfam.org/); Helical, BRCA2 helical (2481–2667); OB1, Oligonucleotide/oligosaccharide-binding, domain 1 (2670–2796); OB3, Oligonucleotide/oligosaccharide-binding, domain 3 (3052–3186); Pathogenic, P; Likely pathogenic, LP; Uncertain s…
Nucleotide change	Amino acid change	Position (GRCh37 [hg19])	Domain	No.	dbSNP1	ClinVar2				gnomAD3, AF
						Presence	Classification	review status	variation ID	Korean	Global	Population with maximum AF
c.67+2T>C	p.(=)	chr13:32890666		1	rs81002885	Yes	P	two	52163	0	3.991e-06	North-western European
c.97G>T	p.(Glu33*)	chr13:32893243		5	rs397508065	Yes	P	three	52900	0	0	NA
c.126T>G	p.(Tyr42*)	chr13:32893272		1	No	No	NA	NA	NA	0	0	NA
c.196C>T	p.(Gln66*)	chr13:32893342		2	rs397507617	Yes	P	three	51233	0	0	NA
c.210_211dup	p.(Tyr71Phefs*10)	chr13:32893356-32893357		1	No	No	NA	NA	NA	0	0	NA
c.276dup	p.(Ser93Ilefs*8)	chr13:32893422-32893423		7	rs80359345	Yes	P	three	51339	0	0	NA
c.289G>T	p.(Glu97*)	chr13:32893435		1	rs397507646	Yes	P	three	51368	0	0	NA
c.314T>G	p.(Leu105*)	chr13:32893460		3	rs80358561	Yes	P	three	51406	0	0	NA
c.347del	p.(Ser116Ilefs*5)	chr13:32899243		1	No	No	NA	NA	NA	0	0	NA
c.370del	p.(Met124Trpfs*12)	chr13:32899266		2	rs397507681	Yes	P	three	51510	0	0	NA
c.466_467del	p.(Asp156*)	chr13:32900278-32900279		1	rs886040542	Yes	P	three	266824	0	0	NA
c.558del	p.(Glu187Argfs*12)	chr13:32900677		1	No	No	NA	NA	NA	0	0	NA
c.632-1G>T	p.(=)	chr13:32903579		2	rs81002820	Yes	LP	one	52062	0	0	NA
c.658_659del	p.(Val220Ilefs*4)	chr13:32903606-32903607		1	rs80359604	Yes	P	three	9342	0	4.703e-05	Southern European
c.700del	p.(Ser234Profs*7)	chr13:32905074		4	rs80359630	Yes	P	three	38079	0	0	NA
c.755_758del	p.(Asp252Valfs*24)	chr13:32905129-32905132		2	rs80359659	Yes	P	three	38103	0	1.196e-05	Other East Asian
c.759del	p.(Ser253Argfs*24)	chr13:32905133		2	No	No	NA	NA	NA	0	0	NA
c.771_775del	p.(Asn257Lysfs*17)	chr13:32905145-32905149		1	rs80359671	Yes	P	three	9326	0	7.976e-06	European (Finnish)
c.847del	p.(Ile283Leufs*9)	chr13:32906462		2	No	No	NA	NA	NA	0	0	NA
c.994del	p.(Ile332Phefs*17)	chr13:32906609		9	rs80359777	Yes	P	three	52924	0	0	NA
c.1010_1011insTG	p.(Asp339Leufs*11)	chr13:32906625-32906626		1	No	No	NA	NA	NA	0	0	NA
c.1039C>T	p.(Gln347*)	chr13:32906654		1	No	No	NA	NA	NA	0	4.032e-06	African/African-American
c.1176_1180del	p.(Cys393Metfs*26)	chr13:32906791-32906795		1	rs397507574	Yes	P	three	51075	0	0	NA
c.1278del	p.(Asp427Thrfs*3)	chr13:32906893		1	rs80359274	Yes	P	three	51094	0	0	NA
c.1287dup	p.(Asp430Argfs*22)	chr13:32906902-32906903		1	rs886040357	Yes	P	three	266625	0	0	NA
c.1310_1313del	p.(Lys437Ilefs*22)	chr13:32906925-32906928		5	rs80359277	Yes	P	three	37737	0	4.108e-06	African/African-American
c.1399A>T	p.(Lys467*)	chr13:32907014		33	rs80358427	Yes	P	three	51118	0.0002619	4.045e-06	Korean4
c.1404del	p.(Asp469Metfs*16)	chr13:32907019		1	No	No	NA	NA	NA	0	0	NA
c.1495C>T	p.(Gln499*)	chr13:32907110		1	rs1566223700	Yes	LP	one	584848	0	0	NA
c.1514del	p.(Ile505Asnfs*4)	chr13:32907129		1	rs397507592	Yes	P	three	51137	0	0	NA
c.1674_1680del	p.(Ile558Metfs*13)	chr13:32907289-32907295		2	rs886040380	Yes	P	three	266651	0	0	NA
c.1796_1800del	p.(Ser599*)	chr13:32907411-32907415		2	rs276174813	Yes	P	three	37756	0	4.097e-06	North-western European
c.1813dup	p.(Ile605Asnfs*11)	chr13:32907428-32907429		1	rs768562561	Yes	P	three	37762	0	1.293e-05	African/African-American
c.1813del	p.(Ile605Tyrfs*9)	chr13:32907428		1	rs80359307	Yes	P	three	37763	0	3.447e-05	South Asian
c.1888dup	p.(Thr630Asnfs*6)	chr13:32907503-32907504		3	rs80359314	Yes	P	three	51220	0	0	NA
c.2588dup	p.(Asn863Lysfs*18)	chr13:32911080-32911081		1	rs80359335	Yes	P	three	37793	0	8.805e-06	Ashkenazi Jewish
c.2798_2799del	p.(Thr933Argfs*2)	chr13:32911290-32911291		4	rs80359348	Yes	P	three	51347	0	0	NA
c.2808_2811del	p.(Ala938Profs*21)	chr13:32911300-32911303		1	rs80359351	Yes	P	three	9322	0	7.973e-06	Other non-Finnish European
c.2830A>T	p.(Lys944*)	chr13:32911322		1	rs80358533	Yes	P	three	51355	0	1.064e-05	African/African-American
c.3018del	p.(Gly1007Valfs*36)	chr13:32911510		5	rs397507651	Yes	P	three	51387	0	0	NA
c.3097_3110del	p.(Asp1033Ilefs*4)	chr13:32911589-32911602		1	No	No	NA	NA	NA	0	0	NA
c.3170_3174del	p.(Lys1057Thrfs*8)	chr13:32911662-32911666		1	rs80359373	Yes	P	three	37826	0	1.215e-05	Southern European
c.3187C>T	p.(Gln1063*)	chr13:32911679		1	rs876657678	Yes	P	three	228324	0	0	NA
c.3189_3192del	p.(Ser1064Leufs*12)	chr13:32911681-32911684		1	rs80359374	Yes	P	three	51418	0	0	NA
c.3195_3198del	p.(Asn1066Leufs*10)	chr13:32911687-32911690		1	rs80359375	Yes	P	three	51419	0	0	NA
c.3268del	p.(Met1090Cysfs*14)	chr13:32911760		1	No	No	NA	No	No	0	0	NA
c.3599_3600del	p.(Cys1200*)	chr13:32912091-32912092		2	rs80359391	Yes	P	three	51493	0.0002619	1.593e-05	Korean
c.3744_3747del	p.(Ser1248Argfs*10)	chr13:32912236-32912239		19	rs80359403	Yes	P	three	37856	0.0002621	4.055e-06	Korean4
c.3860del	p.(Asn1287Ilefs*6)	chr13:32912352		1	rs80359406	Yes	P	three	51545	0	0	NA
c.4037_4038del	p.(Thr1346Serfs*5)	chr13:32912529-32912530		2	rs80359421	Yes	P	three	51584	0	0	NA
c.4471_4474del	p.(Leu1491Lysfs*12)	chr13:32912963-32912966		3	rs80359451	Yes	P	three	51652	0	3.993e-06	African/African-American
c.4740_4741del	p.(Cys1580*)	chr13:32913232-32913233		1	No	No	NA	NA	NA	0	0	NA
c.4766del	p.(Pro1589Glnfs*28)	chr13:32913258		1	rs397507741	Yes	P	two	51713	0	0	NA
c.4821del	p.(Ile1607Metfs*10)	chr13:32913313		1	No	No	NA	NA	NA	0	0	NA
c.4829_4830del	p.(Val1610Glyfs*4)	chr13:32913321-32913322		3	rs80359468	Yes	P	three	51721	0	7.998e-06	Ashkenazi Jewish
c.4835_4838del	p.(Pro1612Leufs*4)	chr13:32913327-32913330		1	No	No	NA	NA	NA	0	0	NA
c.5116_5119del	p.(Asn1706Leufs*5)	chr13:32913608-32913611		1	rs276174853	Yes	P	three	51773	0	4.315e-06	Other non-Finnish European
c.5197_5198del	p.(Ser1733Argfs*9)	chr13:32913689-32913690		1	rs876660228	Yes	P	three	233155	0	0	NA
c.5351dup	p.(Asn1784Lysfs*3)	chr13:32913843-32913844		1	rs80359508	Yes	P	three	37960	0	0	NA
c.5416G>T	p.(Glu1806*)	chr13:32913908		1	No	No	NA	NA	NA	0	0	NA
c.5471del	p.(Asn1824Metfs*16)	chr13:32913963		3	rs80359515	Yes	P	three	51869	0	0	NA
c.5486T>A	p.(Leu1829*)	chr13:32913978		1	No	No	NA	NA	NA	0	0	NA
c.5576_5579del	p.(Ile1859Lysfs*3)	chr13:32914068-32914071	Repeat	19	rs80359520	Yes	P	three	37975	0.0002621	1.634e-05	Korean
c.5590_5593del	p.(Asp1864Tyrfs*9)	chr13:32914082-32914085	Repeat	5	rs879255460	Yes	P	three	252840	0	0	NA
c.5616_5620del	p.(Lys1872Asnfs*2)	chr13:32914108-32914112		1	rs80359525	Yes	P	three	51892	0	4.042e-06	African/African-American
c.5656C>T	p.(Gln1886*)	chr13:32914148		1	rs80358790	Yes	P	three	51900	0	0	NA
c.5699C>G	p.(Ser1900*)	chr13:32914191		3	rs397507797	Yes	P	three	234187	0	0	NA
c.5791C>T	p.(Gln1931*)	chr13:32914283		1	rs80358807	Yes	P	three	51939	0	0	NA
c.5795_5799del	p.(His1932Profs*11)	chr13:32914287-32914291		1	rs1555284397	Yes	P	one	462392	0	0	NA
c.5994del	p.(Val1999Cysfs*5)	chr13:32914486		1	rs886040625	Yes	P	three	266912	0	0	NA
c.6262del	p.(Thr2088Leufs*31)	chr13:32914754		1	rs886040646	Yes	P	three	266935	0	0	NA
c.6273_6276dup	p.(His2093Serfs*8)	chr13:32914765-32914768		1	No	No	NA	NA	NA	0	0	NA
c.6437_6440del	p.(Asn2146Thrfs*21)	chr13:32914929-32914932		1	rs397507855	Yes	P	three	52095	0	0	NA
c.6478C>T	p.(Gln2160*)	chr13:32914970		1	rs886040658	Yes	P	three	266950	0	0	NA
c.6553del	p.(Ala2185Leufs*6)	chr13:32915045		3	rs80359603	Yes	P	three	52127	0	0	NA
c.6600_6601del	p.(Ser2201*)	chr13:32915092-32915093		1	rs80359607	Yes	P	three	52131	0	4.079e-06	Latino
c.6724_6725del	p.(Asp2242Phefs*2)	chr13:32915216-32915217		3	rs397507375	Yes	P	three	38062	0	3.979e-06	Latino
c.6859del	p.(Arg2287Glufs*4)	chr13:32918712		1	No	No	NA	NA	NA	0	0	NA
c.6952C>T	p.(Arg2318*)	chr13:32920978		3	rs80358920	Yes	P	three	38076	0	0	NA
c.7008-1G>T	p.(=)	chr13:32928997		1	rs786204280	Yes	P	one	267676	0	0	NA
c.7258G>T	p.(Glu2420*)	chr13:32929248		9	rs397507385	Yes	P	three	38089	0	0	NA
c.7480C>T	p.(Arg2494*)	chr13:32930609	Helical	83	rs80358972	Yes	P	three	38099	0.0005238	3.182e-05	Korean
c.7538del	p.(Ala2513Glufs*11)	chr13:32930667	Helical	1	rs397507919	Yes	P	three	52350	0	0	NA
c.7641del	p.(Lys2547Asnfs*4)	chr13:32931902	Helical	1	No	No	NA	NA	NA	0	0	NA
c.7679_7680del	p.(Phe2560Serfs*5)	chr13:32931940-32931941	Helical	1	rs80359673	Yes	P	three	52381	0	0	NA
c.7721G>A	p.(Trp2574*)	chr13:32931982	Helical	1	rs80358997	Yes	P	three	52394	0	0	NA
c.8002_8008dup	p.(Ser2670*)	chr13:32937341-32937347		1	rs397507951	Yes	P	three	52469	0	0	NA
c.8165C>G	p.(Thr2722Arg)	chr13:32937504	OB1	1	rs80359062	Yes	P	three	9340	0	0	NA
c.8298_8299dup	p.(Pro2767Hisfs*11)	chr13:32937637-32937638	OB1	2	rs397507973	Yes	P	three	52541	0	0	NA
c.8314G>T	p.(Glu2772*)	chr13:32937653	OB1	5	rs397507975	Yes	P	three	52543	0	0	NA
c.8329A>T	p.(Lys2777*)	chr13:32937668	OB1	1	rs886037818	Yes	P	three	267072	0	0	NA
c.8488-1G>A	p.(=)	chr13:32945092		2	rs397507404	Yes	P;LP	two	38164	0	0	NA
c.8633-2A>T	p.(=)	chr13:32950805		1	rs81002886	Yes	P	one	52644	0	0	NA
c.8717_8718del	p.(Glu2906Glyfs*12)	chr13:32950891-32950892		1	rs397508003	Yes	P	three	52661	0	0	NA
c.8732del	p.(Ala2911Glufs*16)	chr13:32950906		1	No	No	NA	NA	NA	0	0	NA
c.8915del	p.(Leu2972Cysfs*4)	chr13:32953614		1	rs397508019	Yes	P	three	52701	0	0	NA
c.8941_8942del	p.(Glu2981Lysfs*36)	chr13:32953640-32953641		1	rs886040803	Yes	P	three	267119	0	0	NA
c.8951C>G	p.(Ser2984*)	chr13:32953650		4	rs80359146	Yes	P	three	38197	0	0	NA
c.8954-1G>A	p.(=)	chr13:32953886		1	rs1555288435	Yes	LP	one	531281	0	0	NA
c.8991T>G	p.(Tyr2997*)	chr13:32953924		6	rs397508028	Yes	P	three	52722	0	0	NA
c.9076C>T	p.(Gln3026*)	chr13:32954009		9	rs80359159	Yes	P	three	38207	0	0	NA
c.9105T>G	p.(Tyr3035*)	chr13:32954038		1	rs886040819	Yes	P	three	267138	0	0	NA
c.9117G>A	p.(=)	chr13:32954050		2	rs28897756	Yes	P	two	38215	0	4.026e-06	North-western European
c.9253del	p.(Thr3085Glnfs*19)	chr13:32954279		6	rs80359752	Yes	P	three	52785	0	0	NA
c.9253dup	p.(Thr3085Asnfs*26)	chr13:32954279-32954280		2	rs80359752	Yes	P	three	38225	0	0	NA
c.9256+2T>C	p.(=)	chr13:32954284	OB3	1	rs1555288591	Yes	Conflicting (LP;US)	one	439017	0	0	NA
c.9275_9276del	p.(Tyr3092Phefs*18)	chr13:32968844-32968845	OB3	1	rs397508043	Yes	P	three	52801	0	0	NA
c.9413T>G	p.(Leu3138*)	chr13:32968982	OB3	1	rs886040838	Yes	P	three	267159	0	0	NA
c.9431del	p.(Ser3144Leufs*19)	chr13:32969000	OB3	2	rs397508051	Yes	P	three	52837	0	0	NA
c.9501+1G>A	p.(=)	chr13:32969071	OB3	1	rs397508058	Yes	P;LP	two	52853	0	0	NA
c.9502-1G>T	p.(=)	chr13:32971034	OB3	1	No	No	NA	NA	NA	0	0	NA

## Sheet: Table S5
Table S5. Likelihood ratios of personal and family history compared BRCA1/2 (likely) pathogenic variants carriers to noncarriers
The benign group included individuals with only (likely) benign variants in BRCA1 or BRCA2 while the pathogenic group included BRCA1 (likely) pathogenic variant carriers (BRCA1+) or BRCA2 (likely) pathogenic variant carriers (BRCA2+).
Abbreviations: LR, likelihood ratios; CI, confidence interval.
Cancer type		Family history score, FHS	LR (95% CI) for BRCA1/2+ vs. Benign group
	Age at onset		BRCA1+ vs. Benign group	BRCA2+ vs. Benign group
Unilateral breast cancer	< 40	0	0.413 (0.281 - 0.606)	0.497 (0.343 - 0.722)
		1	0.862 (0.456 - 1.629)	1.396 (0.812 - 2.397)
		2	1.436 (0.900 - 2.292)	1.837 (1.179 - 2.860)
		>=3	9.617 (4.206 - 21.991)	5.562 (2.045 - 15.130)
	>=40	0	0.594 (0.336 - 1.049)	0.458 (0.229 - 0.916)
		1	0.646 (0.263 - 1.590)	0.748 (0.304 - 1.836)
		2	0.831 (0.617 - 1.119)	0.74 (0.527 - 1.039)
		>=3	1.111 (0.647 - 1.907)	2.386 (1.594 - 3.572)
Bilateral breast cancer	< 45	0	1.3 (0.555 - 3.043)	1.754 (0.793 - 3.878)
		>=1	3.673 (1.825 - 7.392)	3.863 (1.876 - 7.951)
	>=45	0	0.321 (0.0786 - 1.308)	0.371 (0.0910 - 1.512)
		>=1	1.7 (0.761 - 3.795)	4.214 (2.333 - 7.611)
Breast and ovarian cancer		0	2.861 (1.215 - 6.735)	0.957 (0.225 - 4.082)
		>=1	15.528 (5.352 - 45.059)	9.095 (2.655 - 31.160)
Ovarian cancer		0	1.403 (0.974 - 2.022)	0.438 (0.219 - 0.878)
		>=1	3.882 (2.022 - 7.454)	0.7 (0.167 - 2.927)

## Sheet: Table S6
Table S6. IARC classification of BRCA1 variants of uncertain significance using multifactorial posterior probability analyses
1 IARC classification or posterior probabilities of pathogenicity were not considered when the combined LR of any variant is not <0.5 or >2 in our cohort and ENIGMA study (PMID:31131967).
2 In the ENIGMA study (PMID:31131967), modification of terms described by spurdel et at.(PMID:30962250) was used: pathogenic, class 5, > 0.99 posterior probability; likely pathogenic, class 4, 0.95-0.99; uncertain, class 3, 0.05-0.49; likely benign, class 2, 0.001-0.0049; and benign, class 1, <0.001
3 The classification based on functional impact varies from study to study, but simplifies it to functional (FUNC), intermediate (INT), and loss of function (LOF).
4 dbSNP (https://www.ncbi.nlm.nih.gov/snp/), accessed March, 2020.
5 Clinvar (https://www.ncbi.nlm.nih.gov/clinvar/), accessed March, 2020.
6 Population data from gnomAD v.2.1.1 (https://gnomad.broadinstitute.org/) accessed March, 2020.
7 Only detected in Korean population in gnomAD
Abbreviations: Not applicable, NA; RING, Ring finger domain (24 - 64) by Pfam (http://pfam.xfam.org/); Serine-rich, Serine-rich domain associated with BRCT (344 - 508); BRCT, BRCA1 C Terminus domain (1662–1723, 1756–1842); Pathogenic, P; Likely pathogenic, LP; Uncertain significance, US; Likely benign, LB; Benign, B; Allele frequency, AF.
Nucleotide change	Amino acid change	Position (GRCh37 [hg19])	Domain	Total No.	No. with BRCA1 pathogenic variant	IARC classification in this study				IARC classification in ENIGMA study				Functional impact3 (Reference PMID)	dbSNP4	ClinVar5				gnomAD6
						Prior probability	Combined LR1	Posterior probability	IARC class	Prior probability	Combined LR1	Posterior probability	IARC class2			Presence	Classification	review status	variation ID	Korean, AF	Global, AF	Population with maximum AF
c.-19-22_-19-21dup		chr17:41276153-41276154		1	0	0.26	4.02026	0.585497	3						rs273898667	Yes	LB	one	225725	0.0003595	0.0004225	Ashkenazi Jewish
c.81-9C>G		chr17:41267805	RING	2	0	0.97	37.5207	0.999176	5	0.97	8.67315	0.996447	Pathogenic	LOF(30209399)	rs80358127	Yes	US	one	55719	0.0002651	4.269e-06	Korean7
c.154C>T	p.(Leu52Phe)	chr17:41258531	RING	27	3	0.29	3.95815e-18	1.61671e-18	1	0.29	0.351911	0.125674	Uncertain	FUNC(30209399)	s80357084	Yes	Conflicting (LB; US)	one	37421	0.006363	0.0001016	Korean7
c.297G>C	p.(Leu99Phe)	chr17:41256889		1	0	0.02	0.0493449	0.00100603	2						None	No	NA	NA	NA	0	0	NA
c.382A>G	p.(Met128Val)	chr17:41256198		1	0	0.02	0.161402	0.0032831	2					FUNC(30219179)	rs864622124	Yes	US	one	219502	0	0	NA
c.547+14del		chr17:41251778		7	0	0.26	2.09207e-06	7.35052e-07	1						rs273902771	Yes	Conflicting (B; LB; US)	one	125880	0.002385	9.29e-05	Korean
c.548-15G>A		chr17:41249321		4	0	0.5	0.00254613	0.00253966	2						rs755221482	Yes	US	two	245678	0.000265	8.492e-06	Korean
c.626C>T	p.(Pro209Leu)	chr17:41247907		1	0	0.02	0.0913135	0.00186008	2						rs201596327	Yes	US	two	409315	0	4.228e-06	Japanese
c.811G>A	p.(Val271Met)	chr17:41246737		3	0	0.02	8.5495	0.148559	3	0.02	0.72	NA	NA		rs80357244	Yes	Conflicting (B; LB; US)	one	55720	0.002121	9.734e-05	Korean
c.1255G>A	p.(Val419Ile)	chr17:41246293	Serine-rich	1	0	0.03	0.0236421	0.000730664	1						rs876658873	Yes	US	two	482949	0	0	NA
c.1433C>T	p.(Thr478Ile)	chr17:41246115	Serine-rich	1	0	0.03	0.317497	0.00972401	2						None	No	NA	NA	NA	0	0	NA
c.1745C>T	p.(Thr582Met)	chr17:41245803		1	0	0.02	0.452047	0.00914112	2	0.02	0.805513	NA	NA		rs786202386	Yes	Conflicting (LB; US)	one	185698	0	3.189e-05	Other
c.2083G>A	p.(Asp695Asn)	chr17:41245465		1	0	0.02	0.161402	0.0032831	2					FUNC(23867111)	rs28897681	Yes	Conflicting (B; LB; US)	one	54455	0	2.239e-05	African
c.2417C>T	p.(Ala806Val)	chr17:41245131		1	0	0.02	0.0443074	0.000903416	1						rs1555589705	Yes	US	two	462585	0	0	NA
c.2481A>C	p.(Glu827Asp)	chr17:41245067		2	0	0.02	0.475364	0.0096081	2						rs397508970	Yes	Conflicting (LB; US)	one	54580	0	4.23e-06	Other East Asian
c.2566T>G	p.(Tyr856Asp)	chr17:41244982		1	0	0.02	0.142829	0.00290641	2						None	No	NA	NA	NA	0	0	NA
c.2726A>T	p.(Asn909Ile)	chr17:41244822		2	0	0.02	2.42531	0.0471618	2	0.02	0.823769	NA	NA		rs80357127	Yes	Conflicting (LB; US)	one	37486	0.000265	8.466e-05	Other East Asian
c.2785T>C	p.(Phe929Leu)	chr17:41244763		1	0	0.02	0.0744181	0.00151643	2						None	No	NA	NA	NA	0	0	NA
c.2968G>A	p.(Val990Ile)	chr17:41244580		1	0	0.02	0.0443074	0.000903416	1						rs397509029	Yes	US	two	54734	0	0	NA
c.3299G>T	p.(Gly1100Val)	chr17:41244249		1	0	0.02	3.499	0.0666488	3						None	No	NA	NA	NA	0	0	NA
c.3409A>G	p.(Met1137Val)	chr17:41244139		2	0	0.02	0.0147381	0.000300688	1						rs771479616	Yes	US	two	462610	0.0005305	8.459e-06	Korean7
c.3650C>G	p.(Ser1217Cys)	chr17:41243898		2	0	0.02	0.00548819	0.000111991	1						rs398122676	Yes	US	two	91611	0.0002654	1.267e-05	Korean
c.4210C>T	p.(=)	chr17:41234568		1	0	0.02	0.261279	0.00530394	2						None	No	NA	NA	NA	0	0	NA
c.4289C>T	p.(Pro1430Leu)	chr17:41234489		1	0	0.02	0.17113	0.00348029	2						None	No	NA	NA	NA	0	0	NA
c.4486T>C	p.(Ser1496Pro)	chr17:41226537		1	0	0.04	3.68907	0.133232	3						None	No	NA	NA	NA	0	0	NA
c.4726G>C	p.(Glu1576Gln)	chr17:41223205		2	0	0.02	6.26503	0.113363	3	0.02	0.467627	0.0094532	Likely Benign		rs1060502355	Yes	LB	one	418071	0	0	NA
c.4729T>C	p.(Ser1577Pro)	chr17:41223202		12	1	0.02	8.30673e-08	1.69525e-09	1	0.02	0.795629	NA	NA	FUNC(30765603)	rs80356909	Yes	Conflicting (B; LB; US)	one	55272	0.002385	4.223e-05	Korean7
c.4985T>A	p.(Phe1662Tyr)	chr17:41222946	BRCT	1	0	0.34	0.0913135	0.0449269	2					FUNC(30209399)	None	No	NA	NA	NA	0	0	NA
c.5017_5019del	p.(His1673del)	chr17:41219680-41219682	BRCT	5	0	0.96	146.848	0.999716	5	0.03	29.7354	0.479072	Uncertain		rs80358343	Yes	Conflicting (LP; US)	one	55355	0	0	NA
c.5068A>C	p.(Lys1690Gln)	chr17:41219631	BRCT	2	0	0.03	0.00490548	0.000151693	1	0.03	0.4	0.01222	Likely Benign	FUNC(30209399)	rs397507239	Yes	US	two	55370	0.001062	2.983e-05	Korean
c.5099C>T	p.(Thr1700Ile)	chr17:41215944	BRCT	2	0	0.81	10.777	0.978698	4	0.81	0.647192	NA	NA	LOF(30209399); LOF(30257991)	None	No	NA	NA	NA	0	0	NA
c.5131A>G	p.(Lys1711Glu)	chr17:41215912	BRCT	1	0	0.03	2.25038	0.0650706	3					LOF(30209399)	None	No	NA	NA	NA	0	0	NA
c.5137G>T	p.(Val1713Leu)	chr17:41215906	BRCT	1	0	0.3	3.00179	0.562647	3					LOF(30209399)	None	No	NA	NA	NA	0	0	NA
c.5153-12T>A		chr17:41215402	BRCT	1	0	0.97	5.18021	0.994065	5					LOF(30209399)	rs1567768851	Yes	US	one	629239	0	0	NA
c.5165C>A	p.(Ser1722Tyr)	chr17:41215378	BRCT	1	0	0.29	5.61445	0.696347	3	0.29	0.774783	NA	NA	INT(30209399); INT(30257991)	rs80357104	Yes	US	two	491098	0	0	NA
c.5254G>A	p.(Ala1752Thr)	chr17:41209092		1	0	0.03	19.186	0.372403	3	0.03	1.1148	NA	NA	LOF(30209399); LOF(30765603); LOF(30257991)	rs80357074	Yes	None	No star	96944	0	0	NA
c.5306A>G	p.(Tyr1769Cys)	chr17:41203106	BRCT	2	0	0.03	0.0830557	0.00256215	2					INT(30209399)	rs397509257	Yes	Conflicting (LB; US)	one	55513	0	6.333e-05	South Asian
c.5332G>A	p.(Asp1778Asn)	chr17:41203080	BRCT	1	0	0.34	0.0913135	0.0449269	2	0.34	0.143709	0.0689291	Uncertain	INT(30209399); FUNC(30765603)	rs80357112	Yes	Conflicting (P; LP; US)	one	55530	0	0	NA
c.5332+4del		chr17:41203076	BRCT	1	0	0.34	3.86114	0.665448	3	0.34	10.7804	0.847411	Uncertain		rs1064795765	Yes	US	one	422413	0	0	NA
c.5339T>C	p.(Leu1780Pro)	chr17:41201205	BRCT	26	0	0.66	7.60241e+11	1	5					LOF(30209399); LOF(30765603)	rs80357474	Yes	Conflicting (P; LP; US)	one	55541	0.0005299	8.442e-06	Korean7
c.5365G>C	p.(Ala1789Pro)	chr17:41201179	BRCT	2	0	0.29	11.7179	0.827175	3					LOF(30209399)	rs80357078	Yes	US	one	628780	0	0	NA
c.5398C>T	p.(Leu1800Phe)	chr17:41201146	BRCT	1	1	0.03	0.0400395	0.0012368	2					FUNC(30209399)	None	No	NA	NA	NA	0	0	NA
c.5407-11T>A		chr17:41199731	BRCT	1	0	0.97	0.17113	0.846936	3					FUNC(30209399)	None	No	NA	NA	NA	0	0	NA
c.5419A>G	p.(Ile1807Val)	chr17:41199708	BRCT	1	0	0.03	4.96578	0.133134	3					FUNC(30209399); FUNC(30257991)	rs786202721	Yes	LB	one	186137	0	4.22e-06	African

## Sheet: Table S7
Table S7. IARC classification of BRCA2 variants of uncertain significance using multifactorial posterior probability analyses
1 IARC classification or posterior probabilities of pathogenicity were not considered when the combined LR of any variant is not <0.5 or >2 in our cohort and ENIGMA study (PMID:31131967).
2 In the ENIGMA study (PMID:31131967), modification of terms described by spurdel et at.(PMID:30962250) was used: pathogenic, class 5, > 0.99 posterior probability; likely pathogenic, class 4, 0.95-0.99; uncertain, class 3, 0.05-0.49; likely benign, class 2, 0.001-0.0049; and benign, class 1, <0.001
3 The classification based on functional impact varies from study to study, but simplifies it to functional (FUNC), intermediate (INT), and loss of function (LOF).
4 dbSNP (https://www.ncbi.nlm.nih.gov/snp/), accessed March, 2020.
5 Clinvar (https://www.ncbi.nlm.nih.gov/clinvar/), accessed March, 2020.
6 Population data from gnomAD v.2.1.1 (https://gnomad.broadinstitute.org/) accessed March, 2020.
7 Only detected in Korean population in gnomAD
Abbreviations: Not applicable, NA; Repeat, BRCA2 repeat (1002–1035, 1213–1245, 1422–1454, 1518–1550, 1665–1696, 1838–1869, 1973–2004, 2052–2084) by Pfam (http://pfam.xfam.org/); Helical, BRCA2 helical (2481–2667); OB1, Oligonucleotide/oligosaccharide-binding, domain 1 (2670–2796); OB3, Oligonucleotide/oligosaccharide-binding, domain 3 (3052–3186); Pathogenic, P; Likely pathogenic, LP; Uncertain s…
Nucleotide change	Amino acid change	Position (GRCh37 [hg19])	Domain	Total No.	No. with BRCA2 pathogenic variant	IARC classification				IARC classification in ENIGMA study				Functional impact3 (Reference PMID)	dbSNP4	ClinVar5				gnomAD6
						Prior probability	Combined LR1	Posterior probability	IARC class	Prior probability	Combined LR1	Posterior probability	IARC class2			Presence	Classification	Review status	Variation ID	Korean, AF	Global, AF	Population with maximum AF
c.63A>G	p.(=)	chr13:32890660		1	0	0.02	1.23352	0.0245557	NA						rs1280004443	Yes	Conflicting (LB; US)	one	438997	0	0	NA
c.103C>T	p.(Leu35Phe)	chr13:32893249		1	0	0.03	0.239851	0.00736345	2						rs1446479156	Yes	US	one	584840	0	0	NA
c.164A>G	p.(Asn55Ser)	chr13:32893310		1	0	0.02	1.1581	0.0230889	NA	0.02	2.66339	0.0515528	Uncertain		rs80358450	Yes	US	two	51167	0.000265	4.222e-06	Korean7
c.317-10A>G		chr13:32899203		2	0	0.04	4.01064	0.143183	3	0.04	0.369466	0.015161	Likely Benign		rs81002824	Yes	Conflicting (LB; US)	no star	37825	0	8.502e-06	Japanese
c.336T>C	p.(=)	chr13:32899232		1	0	0.02	0.684218	0.0137713	NA						rs1299934579	No	NA	NA	NA	0	4.229e-06	Other East Asian
c.353G>A	p.(Arg118His)	chr13:32899249		1	0	0.02	1.15341	0.0229976	NA	0.02	1.10847	NA	NA		rs80358603	Yes	Conflicting (LB; US)	one	37845	0	3.359e-05	Swedish
c.452T>C	p.(Val151Ala)	chr13:32900264		2	0	0.02	2.18156	0.042624	2						rs730881503	Yes	US	two	182175	0.0005299	8.455e-06	Korean7
c.454A>G	p.(Thr152Ala)	chr13:32900266		1	0	0.02	0.171349	0.00348473	2						rs886037806	Yes	US	two	224454	0	4.227e-06	North-western European
c.520C>T	p.(Arg174Cys)	chr13:32900639		1	0	0.02	1.1581	0.0230889	NA						rs41293469	Yes	US	two	51818	0	4.222e-06	North-western European
c.562G>A	p.(Val188Met)	chr13:32900681		1	0	0.02	0.684218	0.0137713	NA						rs1555281063	Yes	US	two	441524	0	0	NA
c.623T>G	p.(Val208Gly)	chr13:32900742		9	0	0.02	0.195739	0.00397879	2						rs80358865	Yes	US	two	52040	0.001855	3.809e-05	Korean
c.964A>C	p.(Lys322Gln)	chr13:32906579		6	0	0.3	0.0134662	0.00573811	2	0.3	0.0796211	0.0329973	Likely Benign		rs11571640	Yes	Conflicting (B; LB; US)	one	38258	0.00106	3.282e-05	Japanese
c.1058C>T	p.(Ser353Leu)	chr13:32906673		1	1	0.02	0.0419906	0.000856218	1						rs769368098	Yes	US	one	627752	0.000265	4.272e-06	Korean7
c.1150T>C	p.(Ser384Pro)	chr13:32906765		1	0	0.02	0.861344	0.0172748	NA						None	No	NA	NA	NA	0	0	NA
c.1154A>G	p.(Lys385Arg)	chr13:32906769		1	0	0.02	0.619972	0.0124944	NA						None	No	NA	NA	NA	0	0	NA
c.1205G>A	p.(Gly402Asp)	chr13:32906820		1	0	0.02	0.936004	0.0187441	NA						rs1566223012	Yes	US	one	628874	0	0	NA
c.1255T>C	p.(Cys419Arg)	chr13:32906870		1	0	0.02	0.633892	0.0127714	NA						rs876658829	Yes	US	two	230898	0	4.282e-06	Other-non-Finnish-European
c.1343G>A	p.(Arg448His)	chr13:32906958		1	0	0.02	0.633892	0.0127714	NA	0.02	0.569264	NA	NA		rs80358423	Yes	Conflicting (LB; US)	one	51106	0	4.278e-06	Latino
c.1568A>G	p.(His523Arg)	chr13:32907183		3	0	0.02	0.270524	0.00549058	2						rs80358443	Yes	Conflicting (B; LB; US)	one	96766	0.00106	0.0001332	Other East Asian
c.1760C>G	p.(Thr587Arg)	chr13:32907375		1	0	0.02	0.492978	0.00996056	2						rs786203316	Yes	US	two	186910	0	0	NA
c.1817C>T	p.(Pro606Leu)	chr13:32907432		2	0	0.02	0.900894	0.0180537	NA						rs80358469	Yes	Conflicting (LB; US)	one	51206	0	0	NA
c.1826A>G	p.(Gln609Arg)	chr13:32907441		1	0	0.02	0.572851	0.0115557	NA	0.02	0.60909	NA	NA		rs80358473	Yes	US	two	51210	0	0	NA
c.2035A>G	p.(Asn679Asp)	chr13:32910527		1	0	0.02	2.34298	0.0456338	2						rs786202617	Yes	US	two	531243	0	0	NA
c.2202G>C	p.(Leu734Phe)	chr13:32910694		1	0	0.02	1.15826	0.023092	NA						None	No	NA	NA	NA	0	0	NA
c.2461G>A	p.(Val821Ile)	chr13:32910953		1	0	0.02	1.15918	0.02311	NA						rs756411508	Yes	Conflicting (LB; US)	one	483080	0	8.766e-06	Southern European
c.2465G>A	p.(Cys822Tyr)	chr13:32910957		1	0	0.02	0.954027	0.0190981	NA						None	No	NA	NA	NA	0	0	NA
c.2482T>C	p.(Tyr828His)	chr13:32910974		2	0	0.02	0.505758	0.0102161	NA						rs1060502466	Yes	Conflicting (LP; US)	one	409559	0	0	NA
c.2519T>C	p.(Met840Thr)	chr13:32911011		1	0	0.02	1.78051	0.0350629	NA						rs758009637	Yes	US	two	481507	0	0	NA
c.2585A>G	p.(Lys862Arg)	chr13:32911077		1	0	0.02	0.462652	0.00935356	2						rs876659257	Yes	US	two	231603	0	0	NA
c.2752A>G	p.(Asn918Asp)	chr13:32911244		1	0	0.02	0.639781	0.0128885	NA						None	No	NA	NA	NA	0	0	NA
c.2951A>G	p.(Glu984Gly)	chr13:32911443		1	0	0.02	0.716866	0.014419	NA						rs767964776	Yes	US	one	495446	0.000265	4.272e-06	Korean7
c.3007C>G	p.(His1003Asp)	chr13:32911499	Repeat	1	0	0.02	0.520301	0.0105068	NA						rs878853565	Yes	US	two	236845	0	3.186e-05	East Asian
c.3110A>T	p.(Gln1037Leu)	chr13:32911602		1	1	0.02	0.0486201	0.000991263	1						None	No	NA	NA	NA	0	0	NA
c.3220A>T	p.(Ser1074Cys)	chr13:32911712		2	0	0.02	2.36733	0.0460863	2						rs145605603	Yes	US	one	491235	0.000265	1.312e-05	Korean
c.3236C>T	p.(Ser1079Phe)	chr13:32911728		1	0	0.02	0.953283	0.0190835	NA						None	No	NA	NA	NA	0	0	NA
c.3302A>G	p.(His1101Arg)	chr13:32911794		1	0	0.02	1.1591	0.0231084	NA						rs398122761	Yes	Conflicting (LB; US)	one	91796	0	0	NA
c.3346A>C	p.(Thr1116Pro)	chr13:32911838		1	0	0.02	1.1581	0.0230889	NA						rs786204212	Yes	US	one	628550	0	0	NA
c.3569G>A	p.(Arg1190Gln)	chr13:32912061		1	0	0.02	1.1591	0.0231084	NA	0.02	0.456078	0.00922187	Likely Benign		rs80358605	Yes	Conflicting (LB; US)	one	37847	0	4.229e-05	South Asian
c.3589A>G	p.(Lys1197Glu)	chr13:32912081		1	0	0.02	3.53215	0.0672378	3						None	No	NA	NA	NA	0	0	NA
c.3905C>T	p.(Thr1302Ile)	chr13:32912397		1	0	0.02	3.51446	0.0669236	3						rs80358634	Yes	US	two	479283	0	0	NA
c.4133C>T	p.(Thr1378Ile)	chr13:32912625		1	0	0.02	0.432407	0.00874745	2						rs945880747	Yes	US	one	441457	0	0	NA
c.4320A>C	p.(Lys1440Asn)	chr13:32912812	Repeat	2	0	0.02	0.49753	0.0100516	2						rs769535925	Yes	US	two	418974	0.00106	1.755e-05	Korean7
c.4376A>G	p.(Asn1459Ser)	chr13:32912868		1	0	0.02	1.07392	0.0214466	NA	0.02	0.37	0.00749443	Likely Benign		rs117187202	Yes	US	two	37898	0.000265	4.576e-05	Other East Asian
c.4427A>G	p.(Asp1476Gly)	chr13:32912919		1	0	0.02	0.633892	0.0127714	NA						rs745425169	Yes	US	one	233785	0.000265	4.255e-06	Korean7
c.4521G>A	p.(=)	chr13:32913013		1	0	0.02	0.633892	0.0127714	NA						None	No	NA	NA	NA	0	0	NA
c.4535G>C	p.(Arg1512Pro)	chr13:32913027		1	0	0.02	0.540768	0.0109156	NA						rs80358685	Yes	US	one	126046	0	0	NA
c.4599A>C	p.(Lys1533Asn)	chr13:32913091	Repeat	1	0	0.02	1.1581	0.0230889	NA	0.02	1.68401	NA	NA		rs80358694	Yes	Conflicting (B; LB; US)	one	51682	0	9.35e-05	Other East Asian
c.4802A>G	p.(Asp1601Gly)	chr13:32913294		2	0	0.02	0.0188888	0.000385337	1						rs80358704	Yes	US	two	51717	0	0	NA
c.4854T>A	p.(Asp1618Glu)	chr13:32913346		5	0	0.02	1.05262	0.0210302	NA						rs80358708	Yes	US	two	51728	0.00106	2.547e-05	Korean
c.4966A>C	p.(Thr1656Pro)	chr13:32913458		1	0	0.02	0.282233	0.00572688	2						rs779995827	No	NA	NA	NA	0	4.429e-06	Swedish
c.5153A>G	p.(Asn1718Ser)	chr13:32913645		1	0	0.02	1.07392	0.0214466	NA						rs80358739	Yes	Conflicting (LB; US)	one	126062	0	4.704e-06	Latino
c.5506_5508del	p.(Asn1836del)	chr13:32913998-32914000		1	0	0.7	0.540768	0.557873	NA						None	No	NA	NA	NA	0	0	NA
c.5539G>A	p.(Ala1847Thr)	chr13:32914031	Repeat	1	0	0.02	1.1581	0.0230889	NA						rs398122534	Yes	US	No star	91417	0	0	NA
c.5590G>A	p.(Asp1864Asn)	chr13:32914082	Repeat	1	0	0.02	1.07392	0.0214466	NA						rs587781536	Yes	US	two	141155	0.000265	8.638e-06	Korean
c.5660C>T	p.(Thr1887Met)	chr13:32914152		1	0	0.02	1.21573	0.0242102	NA						rs397507795	Yes	US	two	51901	0.000265	2.551e-05	Korean
c.5675G>A	p.(Gly1892Asp)	chr13:32914167		1	0	0.02	1.14279	0.0227907	NA						rs786204067	Yes	US	two	188102	0	0	NA
c.5683G>A	p.(Glu1895Lys)	chr13:32914175		1	0	0.02	0.943823	0.0188977	NA						rs146351301	Yes	Conflicting (LB; US)	one	142307	0	1.122e-05	Other East Asian
c.5784A>C	p.(Glu1928Asp)	chr13:32914276		1	1	0.02	0.00810325	0.000165345	1						rs431825335	Yes	US	two	96829	0	4.236e-06	North-western European
c.5969A>C	p.(Asp1990Ala)	chr13:32914461	Repeat	13	1	0.02	0.0103145	0.000210456	1						rs148618542	Yes	Conflicting (LB; US)	one	91431	0.002385	4.236e-05	Korean
c.5970T>G	p.(Asp1990Glu)	chr13:32914462	Repeat	1	0	0.02	0.381127	0.00771807	2						rs1064794160	Yes	US	two	419869	0	8.471e-06	Other East Asian
c.6029T>G	p.(Val2010Gly)	chr13:32914521		4	0	0.02	0.924545	0.0185189	NA	0.02	0.5165	NA	NA		rs80358839	Yes	US	two	51991	0.0007949	1.693e-05	Korean
c.6131G>T	p.(Gly2044Val)	chr13:32914623		8	0	0.02	0.000247307	5.04706e-06	1	0.02	0.526747	NA	NA		rs56191579	Yes	Conflicting (B; LB; US)	one	38021	0.00159	3.807e-05	Japanese
c.6133T>A	p.(Phe2045Ile)	chr13:32914625		1	0	0.02	0.17687	0.00359661	2						None	No	NA	NA	NA	0	0	NA
c.6196G>T	p.(Val2066Phe)	chr13:32914688	Repeat	1	0	0.02	0.300283	0.00609091	2						None	Yes	US	one	570681	0	0	NA
c.6311A>G	p.(Lys2104Arg)	chr13:32914803		1	0	0.02	0.300283	0.00609091	2						rs1394782776	No	NA	NA	NA	0.000265	4.351e-06	Korean7
c.6325G>A	p.(Val2109Ile)	chr13:32914817		20	3	0.02	5.40522e-10	1.10311e-11	1	0.02	1.57403	NA	NA		rs79456940	Yes	Conflicting (B; LB; US)	one	41560	0.005832	0.0002328	Japanese
c.6496G>T	p.(Val2166Leu)	chr13:32914988		1	0	0.02	0.889268	0.0178248	NA						rs750084851	Yes	US	two	481505	0.0007953	1.345e-05	Korean7
c.6511G>T	p.(Val2171Leu)	chr13:32915003		1	0	0.02	2.48048	0.0481829	2						None	No	NA	NA	NA	0	0	NA
c.6875A>C	p.(Glu2292Ala)	chr13:32918728		2	0	0.02	0.0530319	0.00108111	2						rs397507378	Yes	US	two	483054	0.0005299	8.531e-06	Korean7
c.6875A>G	p.(Glu2292Gly)	chr13:32918728		1	0	0.02	1.23352	0.0245557	NA						rs397507378	Yes	US	two	38071	0	1.505e-05	Estonian
c.7019A>G	p.(Glu2340Gly)	chr13:32929009		1	0	0.02	1.23352	0.0245557	NA						None	No	NA	NA	NA	0	0	NA
c.7051G>A	p.(Ala2351Thr)	chr13:32929041		1	0	0.02	0.282233	0.00572688	2	0.02	0.177441	0.00360819	Likely Benign		rs80358930	Yes	Conflicting (LB; US)	one	52256	0.0002651	4.859e-05	Korean
c.7088A>G	p.(Tyr2363Cys)	chr13:32929078		1	0	0.02	2.18503	0.0426889	2	0.02	3.28366	0.0628047	Uncertain		rs80358939	Yes	US	two	52265	0.0002651	4.229e-06	Korean7
c.7096C>G	p.(Leu2366Val)	chr13:32929086		1	0	0.02	0.188213	0.00382639	2	0.02	0.534694	NA	NA		rs80358941	Yes	Conflicting (LB; US)	one	38083	0	8.459e-06	Swedish
c.7319A>C	p.(His2440Pro)	chr13:32929309		1	0	0.02	0.572851	0.0115557	NA						rs4986860	Yes	US	one	230293	0	0	NA
c.7411A>G	p.(Thr2471Ala)	chr13:32929401		2	0	0.02	0.0267644	0.000545913	1						rs771087264	Yes	US	two	186341	0.0005319	8.456e-06	Korean7
c.7469T>A	p.(Ile2490Lys)	chr13:32930598	Helical	1	0	0.03	0.684218	0.0207229	NA						None	No	NA	NA	NA	0	0	NA
c.7481G>T	p.(Arg2494Leu)	chr13:32930610	Helical	1	0	0.81	0.684218	0.744698	NA						None	No	NA	NA	NA	0	0	NA
c.7504C>T	p.(Arg2502Cys)	chr13:32930633	Helical	2	2	0.03	0.000910719	2.81658e-05	1	0.03	4.30042	0.11739	Uncertain	FUNC(29394989); FUNC(29884841)	rs55716624	Yes	Conflicting (B; LB; US)	one	41563	0	0.0003392	African
c.7522G>A	p.(Gly2508Ser)	chr13:32930651	Helical	11	0	0.66	0.0256522	0.0474335	2					FUNC(29394989); FUNC(29884841); INT(29988080)	rs80358978	Yes	Conflicting (B; LB; US)	one	52347	0.00318	0.0001677	Korean
c.7592T>C	p.(Val2531Ala)	chr13:32930721	Helical	1	0	0.03	0.170361	0.00524129	2						None	No	NA	NA	NA	0	0	NA
c.7673A>T	p.(Glu2558Val)	chr13:32931934	Helical	1	0	0.03	1.14279	0.0341375	NA						rs398122589	Yes	US	one	91490	0	0	NA
c.7676C>A	p.(Ser2559Tyr)	chr13:32931937	Helical	1	0	0.03	0.377051	0.0115269	2						None	No	NA	NA	NA	0	0	NA
c.7691C>G	p.(Thr2564Ser)	chr13:32931952		7	1	0.03	0.000201749	6.23963e-06	1						rs431825355	Yes	US	two	418684	0.0007949	1.267e-05	Korean7
c.7706G>A	p.(Gly2569Asp)	chr13:32931967		2	0	0.03	6.73674	0.172427	3						rs587781943	Yes	US	two	141695	0.0002651	4.223e-06	Korean7
c.7814G>A	p.(Cys2605Tyr)	chr13:32936668		2	0	0.03	0.561965	0.0170835	NA						rs786202527	Yes	US	two	185875	0.0002653	4.228e-06	Korean7
c.7901T>A	p.(Met2634Lys)	chr13:32936755		1	0	0.81	1.31791	0.848907	NA						rs786202102	No	NA	NA	NA	0	4e-06	Other East Asian
c.7976+24G>A		chr13:32936854		4	0	0.26	0.00978572	0.00342645	2						rs189855685	Yes	LB	one	371868	0.002132	4.655e-05	Korean
c.8069T>A	p.(Val2690Asp)	chr13:32937408	OB1	1	0	0.66	1.78051	0.775598	NA						None	No	NA	NA	NA	0	0	NA
c.8090G>A	p.(Ser2697Asn)	chr13:32937429	OB1	3	0	0.29	0.435852	0.0133007	2	0.03	0.0465448	0.00143746	Likely Benign	FUNC(29884841)	rs80359051	Yes	Conflicting (B; LB; US)	one	52503	0	3.356e-05	Other East Asian
c.8165C>T	p.(Thr2722Ile)	chr13:32937504	OB1	4	0	0.81	0.00637955	0.026477	2	0.81	3.08467	0.929331	Uncertain		rs80359062	Yes	US	two	545487	0	0	NA
c.8342A>G	p.(Asn2781Ser)	chr13:32944549	OB1	3	0	0.66	0.381305	0.425347	3						rs1434821822	No	NA	NA	NA	0	0	NA
c.8437_8439del	p.(Gly2813del)	chr13:32944644-32944646		2	0	0.93	0.158642	0.678215	3						rs397507986	Yes	None	No star	52588	0	0	NA
c.8702G>A	p.(Gly2901Asp)	chr13:32950876		1	0	0.81	1.14279	0.829697	NA	0.81	0.717695	NA	NA	FUNC(29394989); FUNC(29884841)	rs80359129	Yes	Conflicting (B; LB; US)	one	38180	0.000266	0.0001342	Other East Asian
c.8918G>A	p.(Arg2973His)	chr13:32953617		1	0	0.03	0.77791	0.0234938	NA	0.03	0.487709	0.0148597	Likely Benign	FUNC(29884841)	rs80359143	Yes	Conflicting (LB; US)	one	38194	0.000265	3.825e-05	Korean
c.8944A>C	p.(Lys2982Gln)	chr13:32953643		2	0	0.03	2.98865	0.0846117	3	0.03	0.867907	NA	NA		rs80359145	Yes	US	two	52705	0	3.843e-05	Bulgarian
c.8954-5A>G		chr13:32953882		1	0	0.34	0.837802	0.301479	NA	0.34	2.15323	0.525896	Uncertain		rs886040949	Yes	Conflicting(P; LP; US)	one	267712	0	0	NA
c.9110_9112del	p.(Gln3037del)	chr13:32954043-32954045		1	0	0.91	0.943823	0.905151	NA						rs1064794358	Yes	US	two	420223	0	0	NA
c.9232G>T	p.(Val3078Phe)	chr13:32954258	OB3	1	0	0.03	0.684218	0.0207229	NA						None	No	NA	NA	NA	0	0	NA
c.9275A>G	p.(Tyr3092Cys)	chr13:32968844	OB3	2	0	0.81	0.961524	0.803888	NA	0.81	0.00775252	0.0319928	Likely Benign	FUNC(29394989); FUNC(29884841)	rs80359195	Yes	Conflicting (B; LB; US)	one	52800	0	7.101e-05	Southern European
c.9367A>G	p.(Ser3123Gly)	chr13:32968936	OB3	1	0	0.66	1.40243	0.731353	NA					FUNC(29394989); FUNC(29884841)	rs80359208	Yes	US	two	52822	0	1.689e-05	Southern European
c.9485T>G	p.(Met3162Arg)	chr13:32969054	OB3	1	0	0.66	2.52899	0.830773	3						None	No	NA	NA	NA	0	0	NA
c.9670A>G	p.(Ile3224Val)	chr13:32972320		1	0	0.02	1.07392	0.0214466	NA						rs374321381	Yes	US	one	96888	0	0	NA
c.9763G>A	p.(Gly3255Arg)	chr13:32972413		2	0	0.02	0.0125912	0.000256898	1	0.02	0.2544	0.00516502	Likely Benign		rs764208320	Yes	US	two	441414	0	0	NA
c.9898C>T	p.(Pro3300Ser)	chr13:32972548		1	0	0.29	0.540768	0.180917	NA						rs770868371	Yes	US	two	246104	0	4.225e-06	Other East Asian

## Sheet: Table S8
Table S8. Prediction of posterior probability of BRCA1 variants depending on the prior probability using random sampling
We estimated how many cases were needed to resolve this unclassified status, using simulation study. For this simulation study (please see details in methods of this manuscript), we created two datasets of benign and pathogenic-set irrespectively from benign and pathogenic model group. The benign-set contains samples which have only (likely) benign variants following 2015 ACMG/AMP classification …
Prior probability	No.	Posterior probability
		Benign, Mean	Benign, SE	Pathogenic, Mean	Pathogenic, SE
0.02	1	0.0207965	0.00119592	0.106124	0.00347253
0.02	2	0.0190271	0.00183732	0.300752	0.00823841
0.02	3	0.0136837	0.00174374	0.460817	0.0102271
0.02	4	0.0121746	0.00202184	0.645953	0.0105544
0.02	5	0.00788651	0.00159583	0.748438	0.00986492
0.02	6	0.00790988	0.00182386	0.831291	0.00855894
0.02	7	0.00754745	0.00175924	0.894074	0.00715748
0.02	8	0.00698097	0.00196509	0.923607	0.00607179
0.02	9	0.005592	0.00170116	0.956003	0.00467187
0.02	10	0.00360467	0.000998152	0.967212	0.0041684
0.02	11	0.00184348	0.00103373	0.980607	0.00286275
0.02	12	0.00194547	0.00108553	0.985499	0.00260588
0.02	13	0.0018172	0.00104642	0.991741	0.00194045
0.02	14	0.000498898	0.000258749	0.988623	0.00250451
0.02	15	0.000338414	0.000149314	0.993355	0.00177884
0.02	16	0.00125535	0.000860627	0.99544	0.00168088
0.02	17	9.36995e-05	5.81581e-05	0.998956	0.000731236
0.02	18	0.000456027	0.000380686	0.998589	0.000486589
0.02	19	2.66234e-05	1.5631e-05	0.997549	0.00105762
0.02	20	8.3721e-06	5.75884e-06	0.999835	8.21001e-05
0.03	1	0.0287441	0.00149696	0.146498	0.00440656
0.03	2	0.0243702	0.00216233	0.334877	0.00833301
0.03	3	0.019656	0.00228696	0.542971	0.010247
0.03	4	0.0203848	0.00289073	0.670828	0.010518
0.03	5	0.0131253	0.00218771	0.780301	0.00985751
0.03	6	0.00815451	0.00164821	0.844144	0.00831145
0.03	7	0.00631362	0.00155492	0.893389	0.00727742
0.03	8	0.00712993	0.00176969	0.935772	0.00556981
0.03	9	0.0082144	0.00208209	0.954847	0.00484364
0.03	10	0.00366096	0.00145714	0.967545	0.00394379
0.03	11	0.0038142	0.00151058	0.976202	0.00362027
0.03	12	0.00205398	0.000710826	0.986371	0.002838
0.03	13	0.00132452	0.000750845	0.987745	0.00264705
0.03	14	0.000808982	0.000387385	0.992117	0.00215267
0.03	15	0.000792363	0.000702415	0.996527	0.00116295
0.03	16	0.000340673	0.000165484	0.995831	0.00170516
0.03	17	0.000395037	0.000293453	0.998892	0.000794555
0.03	18	0.000488655	0.000285542	0.999767	7.84564e-05
0.03	19	0.000457016	0.000345503	0.999284	0.000472394
0.03	20	9.7876e-05	6.90319e-05	0.99963	0.000253
0.26	1	0.18653	0.00652533	0.540542	0.00752363
0.26	2	0.12273	0.00651838	0.718565	0.00857164
0.26	3	0.0952071	0.00603181	0.819361	0.00763103
0.26	4	0.0744133	0.00582517	0.884889	0.00678208
0.26	5	0.0480248	0.00476164	0.934564	0.00511142
0.26	6	0.0321339	0.00375024	0.948118	0.0048078
0.26	7	0.0316903	0.0039778	0.964962	0.00391824
0.26	8	0.022241	0.00311459	0.978634	0.00325568
0.26	9	0.0141143	0.00262628	0.984425	0.00274026
0.26	10	0.0105542	0.00227085	0.992939	0.0016455
0.26	11	0.00837853	0.00193958	0.993545	0.00154196
0.26	12	0.00968487	0.00231343	0.993303	0.00171972
0.26	13	0.00583024	0.00179871	0.998085	0.000808406
0.26	14	0.00518475	0.0020184	0.997959	0.000879363
0.26	15	0.00222909	0.000833405	0.999673	0.000130913
0.26	16	0.00219203	0.00111857	0.999042	0.000872834
0.26	17	0.00157379	0.000971646	0.998113	0.0012589
0.26	18	0.00267705	0.00135551	0.999263	0.000649767
0.26	19	0.00116442	0.000632809	0.999973	1.14809e-05
0.26	20	0.0010981	0.000641605	0.99999	6.43502e-06
0.29	1	0.200057	0.00688434	0.568292	0.0077479
0.29	2	0.140693	0.00675433	0.727228	0.00860361
0.29	3	0.0983682	0.00611339	0.838785	0.00755036
0.29	4	0.066319	0.00521216	0.897008	0.00647042
0.29	5	0.0478735	0.00446503	0.935996	0.00516267
0.29	6	0.0372203	0.00427717	0.965741	0.00353306
0.29	7	0.032562	0.00405267	0.971118	0.00377571
0.29	8	0.0224181	0.0033829	0.97865	0.00312778
0.29	9	0.0188192	0.00312145	0.987867	0.00223989
0.29	10	0.00945999	0.00206917	0.991723	0.00193993
0.29	11	0.00713103	0.00202986	0.993861	0.00161389
0.29	12	0.00525604	0.00120897	0.997577	0.000933128
0.29	13	0.00459245	0.00148943	0.996699	0.00127809
0.29	14	0.0035962	0.00105207	0.997548	0.00100023
0.29	15	0.00390755	0.00155792	0.99793	0.00108659
0.29	16	0.00421035	0.00174167	0.998978	0.000895358
0.29	17	0.00136284	0.000724064	0.99867	0.00094341
0.29	18	0.000842602	0.000461774	0.999882	7.91447e-05
0.29	19	0.000719224	0.000453527	0.99912	0.00068612
0.29	20	6.94677e-05	3.05354e-05	0.999995	1.78199e-06
0.66	1	0.398827	0.00887017	0.820958	0.0060259
0.66	2	0.280175	0.00932417	0.878906	0.00599214
0.66	3	0.190894	0.0085213	0.935106	0.00459701
0.66	4	0.142376	0.00795637	0.958784	0.00362168
0.66	5	0.109389	0.00716131	0.970784	0.00331733
0.66	6	0.0812784	0.00612642	0.983641	0.00238038
0.66	7	0.0480049	0.00490116	0.988353	0.00224829
0.66	8	0.0443908	0.0050063	0.993679	0.00137734
0.66	9	0.0277174	0.00383646	0.996423	0.00117219
0.66	10	0.027992	0.00413548	0.99529	0.00145502
0.66	11	0.0181898	0.0032136	0.99639	0.00146206
0.66	12	0.0143451	0.00282968	0.998135	0.00102453
0.66	13	0.0116068	0.00254146	0.997564	0.00111192
0.66	14	0.0033916	0.00104917	0.998335	0.00107597
0.66	15	0.00777958	0.00188136	0.998837	0.000825554
0.66	16	0.0026391	0.00108135	0.999782	0.000123513
0.66	17	0.00446512	0.00160816	0.999982	4.97333e-06
0.66	18	0.00262753	0.00137373	0.999992	2.36887e-06
0.66	19	0.00201946	0.000915637	0.999976	1.82478e-05
0.66	20	0.000762534	0.000502996	0.999996	2.32795e-06
0.81	1	0.550029	0.00873832	0.887629	0.00459106
0.81	2	0.393208	0.0103656	0.934606	0.0041076
0.81	3	0.280961	0.00984849	0.95701	0.00376335
0.81	4	0.204308	0.00932609	0.966964	0.00333707
0.81	5	0.152093	0.00821897	0.98064	0.00274878
0.81	6	0.113115	0.00761275	0.988139	0.00212176
0.81	7	0.0828707	0.00683891	0.989979	0.00213578
0.81	8	0.0624932	0.00576243	0.995023	0.00115723
0.81	9	0.0491557	0.00523119	0.997428	0.00103131
0.81	10	0.0277486	0.00372948	0.997836	0.000754142
0.81	11	0.0218461	0.00353674	0.9977	0.000969072
0.81	12	0.0166643	0.00304153	0.999332	0.000273663
0.81	13	0.014229	0.00272439	0.999863	5.66343e-05
0.81	14	0.0138516	0.00282857	0.999964	1.49123e-05
0.81	15	0.0101735	0.00232106	0.999471	0.000332282
0.81	16	0.0050578	0.00168256	0.999755	0.000187756
0.81	17	0.00618064	0.00184418	0.999988	5.63849e-06
0.81	18	0.00159231	0.000433081	0.99999	7.93282e-06
0.81	19	0.00118666	0.000564656	0.999995	2.10309e-06
0.81	20	0.000395932	0.000186843	0.999988	7.17494e-06
0.96	1	0.820869	0.00539639	0.970505	0.0019616
0.96	2	0.614822	0.00981939	0.981145	0.00166011
0.96	3	0.476747	0.0112455	0.988102	0.00139452
0.96	4	0.345627	0.0110149	0.991666	0.00144753
0.96	5	0.269999	0.0106287	0.994973	0.00105487
0.96	6	0.207533	0.00997699	0.995326	0.00115279
0.96	7	0.142075	0.00852009	0.996798	0.000922193
0.96	8	0.103922	0.00748145	0.997802	0.00102125
0.96	9	0.0845123	0.00695982	0.999488	0.000279914
0.96	10	0.0715133	0.00638451	0.998841	0.000835133
0.96	11	0.0503181	0.00544335	0.999775	0.000111622
0.96	12	0.0418146	0.00512868	0.999584	0.000204862
0.96	13	0.0292368	0.00442065	0.99995	2.96761e-05
0.96	14	0.0202795	0.00360516	0.999988	5.1236e-06
0.96	15	0.0170144	0.00321435	0.999987	4.5337e-06
0.96	16	0.0143766	0.0031079	0.999998	7.07989e-07
0.96	17	0.0129247	0.002834	0.999993	5.06879e-06
0.96	18	0.00528461	0.00180309	0.999994	5.40075e-06
0.96	19	0.00450898	0.00139228	0.999997	2.44157e-06
0.96	20	0.00503698	0.00173773	0.999996	2.49425e-06

## Sheet: Table S9
Table S9. Prediction of posterior probability of BRCA2 variants depending on the prior probability using random sampling
We estimated how many cases were needed to resolve this unclassified status, using simulation study. For this simulation study (please see details in methods of this manuscript), we created two datasets of benign and pathogenic-set irrespectively from benign and pathogenic model group. The benign-set contains samples which have only (likely) benign variants following 2015 ACMG/AMP classification …
Prior probability	No.	Posterior probability
		Benign, Mean	Benign, SE	Pathogenic, Mean	Pathogenic, SE
0.02	1	0.0205575	0.000553358	0.0404272	0.00120066
0.02	2	0.019481	0.000768092	0.0751848	0.00269703
0.02	3	0.0196816	0.00107673	0.109258	0.00415044
0.02	4	0.020609	0.00124692	0.164586	0.00602515
0.02	5	0.0200418	0.00146934	0.237134	0.00782543
0.02	6	0.0198421	0.00154924	0.265661	0.00864158
0.02	7	0.0245424	0.00243972	0.350362	0.00962858
0.02	8	0.01898	0.00190055	0.402278	0.0104206
0.02	9	0.0205823	0.00225668	0.458861	0.0107602
0.02	10	0.0223141	0.00235915	0.511678	0.011224
0.02	11	0.0150352	0.00183151	0.562383	0.0110945
0.02	12	0.0158663	0.00199723	0.595954	0.0110451
0.02	13	0.0139185	0.00211608	0.640638	0.0110122
0.02	14	0.011385	0.00178771	0.677193	0.0109839
0.02	15	0.0115742	0.00162418	0.723932	0.0103271
0.02	16	0.011637	0.00187093	0.740029	0.010214
0.02	17	0.0123129	0.00189885	0.768485	0.00986718
0.02	18	0.0119755	0.00198396	0.786459	0.00985857
0.02	19	0.0134077	0.00211109	0.821609	0.00880408
0.02	20	0.00738227	0.00129572	0.833183	0.00867771
0.02	21	0.00787475	0.00176957	0.85328	0.0082649
0.02	22	0.0101389	0.00181597	0.869938	0.00805354
0.02	23	0.0067871	0.00148576	0.886835	0.00745334
0.02	24	0.00727499	0.00162794	0.899617	0.0069539
0.02	25	0.00855012	0.00187142	0.920943	0.00625689
0.02	26	0.00723002	0.0015929	0.91865	0.0066072
0.02	27	0.00638005	0.00174518	0.93575	0.00553626
0.02	28	0.00931947	0.00223303	0.952794	0.00468329
0.02	29	0.00523447	0.00137042	0.950614	0.00477746
0.02	30	0.00541673	0.00155507	0.94958	0.00499845
0.02	31	0.00535928	0.00133001	0.954626	0.00496279
0.02	32	0.00492328	0.00134891	0.962915	0.00427667
0.02	33	0.00550066	0.001599	0.967942	0.00405539
0.02	34	0.0047524	0.00124548	0.971972	0.00379275
0.02	35	0.00252843	0.000785532	0.968768	0.00410448
0.02	36	0.00288873	0.00109076	0.976397	0.00323243
0.02	37	0.00309057	0.00121507	0.981933	0.0029327
0.02	38	0.00160561	0.000503386	0.981489	0.00311202
0.02	39	0.00347677	0.00137331	0.980523	0.00320637
0.02	40	0.00364892	0.00127256	0.98093	0.00322879
0.02	41	0.00288417	0.00104173	0.989336	0.00224835
0.02	42	0.00289158	0.00122442	0.986923	0.00280858
0.02	43	0.00253464	0.00120907	0.992909	0.00162544
0.02	44	0.00117406	0.00086334	0.992335	0.00196678
0.02	45	0.00166527	0.000971877	0.991412	0.00224731
0.03	1	0.0306962	0.000797244	0.0585253	0.00152306
0.03	2	0.0320773	0.00135735	0.101571	0.00339054
0.03	3	0.0299245	0.00148311	0.160449	0.00516395
0.03	4	0.027088	0.00167179	0.216179	0.00709362
0.03	5	0.0255884	0.00167475	0.26574	0.00813356
0.03	6	0.0310682	0.00233469	0.343868	0.00924549
0.03	7	0.0284257	0.0022236	0.39267	0.0100247
0.03	8	0.0269699	0.00236758	0.452844	0.0105999
0.03	9	0.0262969	0.00236939	0.506425	0.0109501
0.03	10	0.0273717	0.00291243	0.549639	0.0109493
0.03	11	0.0215472	0.00234274	0.606275	0.0108495
0.03	12	0.0223001	0.00241864	0.638785	0.0110946
0.03	13	0.0182655	0.00237292	0.706336	0.0104284
0.03	14	0.0210639	0.00267998	0.721709	0.0104328
0.03	15	0.0199637	0.00250728	0.773145	0.00963506
0.03	16	0.013946	0.00173185	0.790416	0.00919643
0.03	17	0.0164393	0.00238726	0.797525	0.00928813
0.03	18	0.0152102	0.00227204	0.823744	0.00888169
0.03	19	0.011564	0.00218207	0.84715	0.00846829
0.03	20	0.011763	0.00174543	0.855881	0.00837245
0.03	21	0.00881366	0.00171506	0.880126	0.00742568
0.03	22	0.00850548	0.00143448	0.89326	0.00716482
0.03	23	0.0144988	0.00252095	0.914728	0.00635375
0.03	24	0.0123403	0.00248509	0.905783	0.00683541
0.03	25	0.00739454	0.0016729	0.932715	0.00557995
0.03	26	0.010182	0.00219779	0.935884	0.00574065
0.03	27	0.00957532	0.00191277	0.944197	0.00543967
0.03	28	0.00762492	0.00176598	0.950022	0.00495848
0.03	29	0.00883948	0.00195331	0.955717	0.00469634
0.03	30	0.00737531	0.00165545	0.959725	0.00446512
0.03	31	0.00472394	0.00110121	0.958082	0.00482259
0.03	32	0.00612876	0.0015893	0.964948	0.00421206
0.03	33	0.00679523	0.00169055	0.972945	0.00359189
0.03	34	0.00560443	0.00171558	0.975529	0.00342192
0.03	35	0.00554563	0.00169042	0.974768	0.00371759
0.03	36	0.00450737	0.00146151	0.977577	0.00345193
0.03	37	0.00254549	0.000935189	0.980481	0.00320876
0.03	38	0.00273433	0.000723086	0.98204	0.00305889
0.03	39	0.00289509	0.000797894	0.989024	0.00189092
0.03	40	0.00349872	0.00115759	0.994198	0.00145605
0.03	41	0.00379209	0.00162843	0.991389	0.00190278
0.03	42	0.0032634	0.00121831	0.993205	0.00172013
0.03	43	0.00194329	0.000629484	0.989694	0.00240721
0.03	44	0.00279022	0.00113295	0.992381	0.0019025
0.03	45	0.00221553	0.000751932	0.995715	0.000934248
0.26	1	0.233987	0.00405703	0.366901	0.00544714
0.26	2	0.217531	0.0053685	0.449478	0.0072933
0.26	3	0.192115	0.00577784	0.529797	0.0083331
0.26	4	0.183189	0.00646163	0.588565	0.00888147
0.26	5	0.167275	0.00650016	0.633114	0.0089663
0.26	6	0.144516	0.00606787	0.66519	0.00923959
0.26	7	0.140825	0.00651812	0.733478	0.00872626
0.26	8	0.133129	0.00648672	0.77087	0.00841777
0.26	9	0.117806	0.00628028	0.791615	0.00819273
0.26	10	0.104054	0.00586069	0.825411	0.00774002
0.26	11	0.0968971	0.00627043	0.855166	0.00736065
0.26	12	0.0978112	0.00613229	0.86373	0.00695993
0.26	13	0.090137	0.00580318	0.891498	0.00637141
0.26	14	0.0868173	0.00603778	0.90282	0.00643264
0.26	15	0.0810458	0.00597547	0.918346	0.00564466
0.26	16	0.0623483	0.00517348	0.914472	0.00612311
0.26	17	0.0653382	0.00538712	0.922728	0.00592896
0.26	18	0.0530328	0.00473204	0.938539	0.00532553
0.26	19	0.0497788	0.00448131	0.948606	0.00460358
0.26	20	0.0440146	0.00430186	0.953655	0.00454112
0.26	21	0.0408223	0.00429057	0.961654	0.0039427
0.26	22	0.0391139	0.00447675	0.962894	0.0040905
0.26	23	0.0408263	0.00435867	0.972445	0.00334874
0.26	24	0.0393209	0.00452166	0.980075	0.002871
0.26	25	0.0390828	0.0042394	0.977337	0.00303904
0.26	26	0.033634	0.00387544	0.980818	0.00283235
0.26	27	0.0303187	0.00391356	0.980981	0.00266883
0.26	28	0.0303453	0.00390702	0.984338	0.00282549
0.26	29	0.0221938	0.00322067	0.98296	0.00283363
0.26	30	0.0307701	0.00408408	0.988149	0.00208538
0.26	31	0.0236144	0.00346422	0.989372	0.0020866
0.26	32	0.0171273	0.00291872	0.992226	0.0018849
0.26	33	0.0165478	0.00299277	0.991257	0.00178187
0.26	34	0.0219976	0.00356031	0.993357	0.00151829
0.26	35	0.0228055	0.00365951	0.991516	0.00191912
0.26	36	0.0111634	0.00234616	0.99526	0.00139987
0.26	37	0.0126108	0.00249494	0.994313	0.00167151
0.26	38	0.00927547	0.0021357	0.993557	0.00173634
0.26	39	0.00801328	0.00170024	0.994527	0.0017865
0.26	40	0.010199	0.0022482	0.998282	0.000448284
0.26	41	0.00918781	0.00209003	0.997946	0.00098468
0.26	42	0.0106836	0.00215688	0.99795	0.00100564
0.26	43	0.0138778	0.0030944	0.997298	0.00126328
0.26	44	0.0088546	0.00214787	0.997887	0.00093581
0.26	45	0.0106397	0.00222343	0.997352	0.00113002
0.29	1	0.267822	0.00438463	0.389166	0.00560504
0.29	2	0.233444	0.00565196	0.47973	0.00744799
0.29	3	0.22207	0.00631876	0.54736	0.00831178
0.29	4	0.201278	0.00675489	0.617004	0.00857092
0.29	5	0.175346	0.00661219	0.671493	0.00868039
0.29	6	0.174105	0.00696543	0.694412	0.0088775
0.29	7	0.146278	0.00661104	0.76267	0.00816421
0.29	8	0.13583	0.00664296	0.784978	0.0080929
0.29	9	0.130415	0.00670431	0.803049	0.00846801
0.29	10	0.119356	0.00644974	0.841849	0.00737587
0.29	11	0.117827	0.00676026	0.859131	0.0072314
0.29	12	0.0946302	0.00598325	0.865547	0.00711896
0.29	13	0.0941734	0.00591882	0.900483	0.00619981
0.29	14	0.0882923	0.00591292	0.902808	0.00630331
0.29	15	0.0841132	0.0060725	0.915632	0.00590024
0.29	16	0.0667819	0.00549495	0.923871	0.00557312
0.29	17	0.0704873	0.00574827	0.936284	0.00506495
0.29	18	0.0644075	0.00498316	0.941567	0.00501136
0.29	19	0.0564337	0.00509949	0.957913	0.00412346
0.29	20	0.0511409	0.0049309	0.957214	0.0041299
0.29	21	0.0451991	0.00438851	0.967308	0.00333026
0.29	22	0.0571436	0.00521411	0.971943	0.00336798
0.29	23	0.0408798	0.00432638	0.974295	0.0033948
0.29	24	0.0407867	0.0043055	0.98099	0.00316384
0.29	25	0.0416919	0.00444984	0.983925	0.00212557
0.29	26	0.0382963	0.00434593	0.983558	0.00276181
0.29	27	0.0242848	0.00329527	0.977305	0.00328462
0.29	28	0.0302256	0.00379068	0.98101	0.00301012
0.29	29	0.0249809	0.00354074	0.98825	0.00221625
0.29	30	0.0344375	0.00438445	0.984003	0.00278236
0.29	31	0.0272416	0.00382925	0.989728	0.00197638
0.29	32	0.0223136	0.0032835	0.994525	0.00113004
0.29	33	0.0192089	0.00315654	0.993251	0.00176297
0.29	34	0.0173502	0.00297064	0.990706	0.00233633
0.29	35	0.018597	0.00319576	0.995963	0.000970657
0.29	36	0.0204661	0.00357723	0.994315	0.00144814
0.29	37	0.0114976	0.00245166	0.995319	0.00136041
0.29	38	0.0124804	0.00241915	0.995689	0.00152916
0.29	39	0.0106673	0.00226301	0.99467	0.00148984
0.29	40	0.00978463	0.00218542	0.99896	0.000315193
0.29	41	0.00953187	0.00237895	0.997529	0.00117953
0.29	42	0.0113751	0.00252684	0.996587	0.00119034
0.29	43	0.013191	0.00267397	0.99757	0.00107681
0.29	44	0.00821796	0.00209633	0.998355	0.000935854
0.29	45	0.00580266	0.00173859	0.998125	0.000967185
0.66	1	0.585762	0.00586841	0.722367	0.00462228
0.66	2	0.518849	0.00773951	0.763629	0.00554588
0.66	3	0.473944	0.00869843	0.794218	0.00589287
0.66	4	0.434509	0.0091134	0.827379	0.00625171
0.66	5	0.393016	0.00977632	0.854693	0.00572609
0.66	6	0.349503	0.00995703	0.872939	0.00572527
0.66	7	0.312845	0.00968942	0.891424	0.00550074
0.66	8	0.295405	0.00977303	0.903831	0.00535365
0.66	9	0.27463	0.00974196	0.928181	0.00436557
0.66	10	0.241439	0.00944897	0.928968	0.00461961
0.66	11	0.211234	0.0091192	0.935955	0.00484823
0.66	12	0.2019	0.00901031	0.950689	0.00382644
0.66	13	0.177697	0.00849947	0.957565	0.00354167
0.66	14	0.163547	0.0084236	0.966404	0.0032467
0.66	15	0.163636	0.00850758	0.967034	0.00317044
0.66	16	0.144199	0.00807443	0.968934	0.00331066
0.66	17	0.129421	0.00791916	0.977598	0.00272929
0.66	18	0.121546	0.0075506	0.977239	0.00293022
0.66	19	0.111326	0.00747468	0.981312	0.00252841
0.66	20	0.110501	0.00753273	0.981297	0.00266556
0.66	21	0.0922269	0.00654813	0.985327	0.00247857
0.66	22	0.0887868	0.0066389	0.988617	0.0017517
0.66	23	0.0903679	0.00676696	0.987027	0.00228664
0.66	24	0.075718	0.00628401	0.989365	0.00178774
0.66	25	0.0790232	0.00633329	0.991815	0.00199557
0.66	26	0.0711547	0.00628672	0.993028	0.00166614
0.66	27	0.0728972	0.0062937	0.993869	0.00147917
0.66	28	0.0664723	0.00611915	0.99463	0.00147552
0.66	29	0.052535	0.00519348	0.994927	0.00164467
0.66	30	0.0534406	0.00541383	0.99457	0.00157099
0.66	31	0.0479841	0.00509954	0.996992	0.00088009
0.66	32	0.0421577	0.00462029	0.996801	0.00134003
0.66	33	0.0433618	0.00482278	0.996784	0.00100318
0.66	34	0.0303636	0.00409534	0.99807	0.000448582
0.66	35	0.0296156	0.00405283	0.999397	0.000178785
0.66	36	0.0366757	0.00460013	0.999139	0.000289139
0.66	37	0.0340912	0.00444265	0.997764	0.00106299
0.66	38	0.0246862	0.00355983	0.997123	0.00139168
0.66	39	0.0238445	0.0035224	0.999378	0.000152484
0.66	40	0.0228299	0.00355989	0.998626	0.000956338
0.66	41	0.0217773	0.00356006	0.998993	0.000494603
0.66	42	0.0189214	0.0031989	0.997688	0.00121667
0.66	43	0.0217204	0.00358854	0.999938	1.68235e-05
0.66	44	0.0184667	0.00337705	0.996656	0.00147512
0.66	45	0.0129808	0.00267265	0.998671	0.000617182
0.81	1	0.738727	0.00536759	0.838051	0.00324584
0.81	2	0.651522	0.00778517	0.864912	0.00378611
0.81	3	0.617006	0.00866022	0.889534	0.0039598
0.81	4	0.553681	0.00960695	0.900861	0.00405643
0.81	5	0.497821	0.0100673	0.914586	0.00405832
0.81	6	0.44865	0.0103586	0.922099	0.00419604
0.81	7	0.422283	0.0108422	0.941018	0.00374665
0.81	8	0.371683	0.0104367	0.942426	0.00375591
0.81	9	0.339712	0.0104601	0.954811	0.00342367
0.81	10	0.321477	0.0105926	0.953037	0.00381329
0.81	11	0.293326	0.010181	0.96618	0.00291264
0.81	12	0.2813	0.0105529	0.965492	0.00324133
0.81	13	0.247502	0.0100684	0.968418	0.00331608
0.81	14	0.230126	0.00989156	0.976347	0.00283554
0.81	15	0.219064	0.00985366	0.981814	0.00214267
0.81	16	0.197808	0.00951701	0.98183	0.002588
0.81	17	0.19029	0.00966966	0.985807	0.00214405
0.81	18	0.181981	0.00921402	0.983018	0.00261445
0.81	19	0.158933	0.0086649	0.985216	0.00231924
0.81	20	0.148611	0.00877293	0.989436	0.00203731
0.81	21	0.116947	0.00746883	0.992107	0.00139226
0.81	22	0.137229	0.00844673	0.993185	0.00141434
0.81	23	0.111888	0.00756011	0.991365	0.00187876
0.81	24	0.0989154	0.00711072	0.995151	0.00131108
0.81	25	0.0881569	0.00701325	0.993275	0.00193096
0.81	26	0.08532	0.00684096	0.995837	0.00117987
0.81	27	0.085993	0.00680534	0.995985	0.00119807
0.81	28	0.0881292	0.00698734	0.997765	0.00051401
0.81	29	0.0671949	0.00617791	0.997183	0.00122903
0.81	30	0.0781528	0.00676439	0.996105	0.00126485
0.81	31	0.0686293	0.0063743	0.997875	0.000922372
0.81	32	0.0591802	0.00567083	0.997417	0.000827453
0.81	33	0.0516911	0.00547554	0.998719	0.000615327
0.81	34	0.0507411	0.00530257	0.998729	0.000643658
0.81	35	0.0495224	0.00540878	0.998132	0.000904711
0.81	36	0.0400133	0.00482346	0.99889	0.000586803
0.81	37	0.0462384	0.00530824	0.99936	0.000230836
0.81	38	0.0459881	0.0053376	0.998639	0.000950549
0.81	39	0.0318658	0.00418034	0.999774	6.849e-05
0.81	40	0.0288979	0.00418058	0.999845	5.46892e-05
0.81	41	0.0326687	0.0044878	0.999539	0.000192911
0.81	42	0.0265528	0.00373255	0.999905	3.09268e-05
0.81	43	0.0234852	0.00362464	0.998573	0.000951597
0.81	44	0.0276644	0.00404635	0.999556	0.000231257
0.81	45	0.0262498	0.00398962	0.999334	0.000369334
0.96	1	0.91486	0.00408106	0.963695	0.00101284
0.96	2	0.864674	0.00622739	0.966753	0.00131707
0.96	3	0.821195	0.00744664	0.971249	0.00141119
0.96	4	0.75913	0.00865795	0.97647	0.00131794
0.96	5	0.731075	0.00946831	0.97824	0.00163185
0.96	6	0.684818	0.0102495	0.980803	0.00153861
0.96	7	0.64588	0.0110014	0.982884	0.00143763
0.96	8	0.614259	0.0114379	0.984513	0.00143844
0.96	9	0.55404	0.0114138	0.985569	0.00178037
0.96	10	0.499447	0.0119147	0.990098	0.00138266
0.96	11	0.486273	0.0119027	0.988277	0.00162747
0.96	12	0.464282	0.0121817	0.990405	0.00147452
0.96	13	0.414697	0.0119872	0.991699	0.00142394
0.96	14	0.3782	0.0117305	0.993743	0.00110032
0.96	15	0.368711	0.0120303	0.99662	0.000435214
0.96	16	0.328444	0.0117276	0.994231	0.00116045
0.96	17	0.303083	0.0112794	0.995439	0.00107867
0.96	18	0.296667	0.0114013	0.995785	0.00100631
0.96	19	0.25445	0.0108967	0.99445	0.00125118
0.96	20	0.255133	0.0108721	0.998363	0.000294767
0.96	21	0.238711	0.0108485	0.99867	0.000343008
0.96	22	0.22225	0.0103598	0.996037	0.00126223
0.96	23	0.191232	0.00986345	0.998937	0.000205159
0.96	24	0.185537	0.00995081	0.99797	0.000749851
0.96	25	0.167543	0.00935904	0.999078	0.000308354
0.96	26	0.176637	0.00961927	0.998918	0.00038265
0.96	27	0.151598	0.00911336	0.999294	0.000213213
0.96	28	0.138649	0.00869774	0.999665	7.24753e-05
0.96	29	0.125271	0.00814707	0.999465	0.000173922
0.96	30	0.114572	0.00808701	0.998135	0.000982468
0.96	31	0.0988535	0.00730683	0.999704	0.000115084
0.96	32	0.0992045	0.0075289	0.998697	0.000633615
0.96	33	0.102234	0.00769353	0.99939	0.000316533
0.96	34	0.0962777	0.00757369	0.999371	0.000361937
0.96	35	0.0841953	0.00721606	0.999637	0.000269378
0.96	36	0.0825877	0.00700856	0.999819	8.4104e-05
0.96	37	0.0843471	0.00710838	0.999275	0.000522332
0.96	38	0.0806234	0.00687237	0.999813	0.000102901
0.96	39	0.0675351	0.00625397	0.999881	4.22561e-05
0.96	40	0.0633722	0.00604263	0.999405	0.000529395
0.96	41	0.0637284	0.00629496	0.999913	5.76627e-05
0.96	42	0.060734	0.00605332	0.999912	5.0168e-05
0.96	43	0.0509729	0.0053759	0.999954	1.96044e-05
0.96	44	0.0476405	0.00533972	0.999348	0.000620128
0.96	45	0.0441473	0.00535984	0.99999	4.50349e-06

[truncated: 7 more sheets: Table S10, Table S11, Table S12, Table S13, Table S14, Table S15, Table S16]
